# Supplementary material for: Addressing Challenges of Macrocyclic Conformational Sampling in Polar and Apolar Solvents: Lessons for Chameleonicity
Source: J Chem Inf Model. 2023 Nov 9;63(22):7107–23. doi: 10.1021/acs.jcim.3c01123 (PMC10685455; doi:10.1021/acs.jcim.3c01123)
Supplement: Supplementary file 2 — ci3c01123_si_002.zip [file ci3c01123_si_002.zip]

Archive with 156 entries (147 files):
- structures/
- __MACOSX/._structures
- structures/.DS_Store
- __MACOSX/structures/._.DS_Store
- structures/macrocycle_35/
- __MACOSX/structures/._macrocycle_35
- structures/clusterRepresentitives_macrocycle_1/
- __MACOSX/structures/._clusterRepresentitives_macrocycle_1
- structures/protonated/
- __MACOSX/structures/._protonated
- structures/macrocycle_35/s1.mol2
- __MACOSX/structures/macrocycle_35/._s1.mol2
- structures/macrocycle_35/avg/
- __MACOSX/structures/macrocycle_35/._avg
- structures/macrocycle_35/avg.mol2
- __MACOSX/structures/macrocycle_35/._avg.mol2
- structures/macrocycle_35/s2.mol2
- __MACOSX/structures/macrocycle_35/._s2.mol2
- structures/clusterRepresentitives_macrocycle_1/hoh_char/
- __MACOSX/structures/clusterRepresentitives_macrocycle_1/._hoh_char
- structures/clusterRepresentitives_macrocycle_1/dmso/
- __MACOSX/structures/clusterRepresentitives_macrocycle_1/._dmso
- structures/clusterRepresentitives_macrocycle_1/hoh_neut/
- __MACOSX/structures/clusterRepresentitives_macrocycle_1/._hoh_neut
- structures/clusterRepresentitives_macrocycle_1/cl3/
- __MACOSX/structures/clusterRepresentitives_macrocycle_1/._cl3
- structures/protonated/macrocycle_29.pdb
- __MACOSX/structures/protonated/._macrocycle_29.pdb
- structures/protonated/macrocycle_15.pdb
- __MACOSX/structures/protonated/._macrocycle_15.pdb
- structures/protonated/macrocycle_14.pdb
- __MACOSX/structures/protonated/._macrocycle_14.pdb
- structures/protonated/macrocycle_28.pdb
- __MACOSX/structures/protonated/._macrocycle_28.pdb
- structures/protonated/macrocycle_16.pdb
- __MACOSX/structures/protonated/._macrocycle_16.pdb
- structures/protonated/macrocycle_17.pdb
- __MACOSX/structures/protonated/._macrocycle_17.pdb
- structures/protonated/macrocycle_13.pdb
- __MACOSX/structures/protonated/._macrocycle_13.pdb
- structures/protonated/macrocycle_12.pdb
- __MACOSX/structures/protonated/._macrocycle_12.pdb
- structures/protonated/macrocycle_10.pdb
- __MACOSX/structures/protonated/._macrocycle_10.pdb
- structures/protonated/macrocycle_38.pdb
- __MACOSX/structures/protonated/._macrocycle_38.pdb
- structures/protonated/macrocycle_39.pdb
- __MACOSX/structures/protonated/._macrocycle_39.pdb
- structures/protonated/macrocycle_11.pdb
- __MACOSX/structures/protonated/._macrocycle_11.pdb
- structures/protonated/macrocycle_1.pdb
- __MACOSX/structures/protonated/._macrocycle_1.pdb
- structures/protonated/macrocycle_2.pdb
- __MACOSX/structures/protonated/._macrocycle_2.pdb
- structures/protonated/macrocycle_3.pdb
- __MACOSX/structures/protonated/._macrocycle_3.pdb
- structures/protonated/macrocycle_7.pdb
- __MACOSX/structures/protonated/._macrocycle_7.pdb
- structures/protonated/macrocycle_6.pdb
- __MACOSX/structures/protonated/._macrocycle_6.pdb
- structures/protonated/macrocycle_4.pdb
- __MACOSX/structures/protonated/._macrocycle_4.pdb
- structures/protonated/macrocycle_5.pdb
- __MACOSX/structures/protonated/._macrocycle_5.pdb
- structures/protonated/macrocycle_43.pdb
- __MACOSX/structures/protonated/._macrocycle_43.pdb
- structures/protonated/macrocycle_8.pdb
- __MACOSX/structures/protonated/._macrocycle_8.pdb
- structures/protonated/macrocycle_9.pdb
- __MACOSX/structures/protonated/._macrocycle_9.pdb
- structures/protonated/macrocycle_42.pdb
- __MACOSX/structures/protonated/._macrocycle_42.pdb
- structures/protonated/macrocycle_40.pdb
- __MACOSX/structures/protonated/._macrocycle_40.pdb
- structures/protonated/macrocycle_41.pdb
- __MACOSX/structures/protonated/._macrocycle_41.pdb
- structures/protonated/macrocycle_45.pdb
- __MACOSX/structures/protonated/._macrocycle_45.pdb
- structures/protonated/macrocycle_44.pdb
- __MACOSX/structures/protonated/._macrocycle_44.pdb
- structures/protonated/macrocycle_46.pdb
- __MACOSX/structures/protonated/._macrocycle_46.pdb
- structures/protonated/macrocycle_47.pdb
- __MACOSX/structures/protonated/._macrocycle_47.pdb
- structures/protonated/macrocycle_20.pdb
- __MACOSX/structures/protonated/._macrocycle_20.pdb
- structures/protonated/macrocycle_34.pdb
- __MACOSX/structures/protonated/._macrocycle_34.pdb
- structures/protonated/macrocycle_35.pdb
- __MACOSX/structures/protonated/._macrocycle_35.pdb
- structures/protonated/macrocycle_21.pdb
- __MACOSX/structures/protonated/._macrocycle_21.pdb
- structures/protonated/macrocycle_37.pdb
- __MACOSX/structures/protonated/._macrocycle_37.pdb
- structures/protonated/macrocycle_23.pdb
- __MACOSX/structures/protonated/._macrocycle_23.pdb
- structures/protonated/macrocycle_22.pdb
- __MACOSX/structures/protonated/._macrocycle_22.pdb
- structures/protonated/macrocycle_36.pdb
- __MACOSX/structures/protonated/._macrocycle_36.pdb
- structures/protonated/macrocycle_32.pdb
- __MACOSX/structures/protonated/._macrocycle_32.pdb
- structures/protonated/macrocycle_26.pdb
- __MACOSX/structures/protonated/._macrocycle_26.pdb
- structures/protonated/macrocycle_27.pdb
- __MACOSX/structures/protonated/._macrocycle_27.pdb
- structures/protonated/macrocycle_33.pdb
- __MACOSX/structures/protonated/._macrocycle_33.pdb
- structures/protonated/macrocycle_25.pdb
- __MACOSX/structures/protonated/._macrocycle_25.pdb
- structures/protonated/macrocycle_31.pdb
- __MACOSX/structures/protonated/._macrocycle_31.pdb
- structures/protonated/macrocycle_19.pdb
- __MACOSX/structures/protonated/._macrocycle_19.pdb
- structures/protonated/macrocycle_18.pdb
- __MACOSX/structures/protonated/._macrocycle_18.pdb
- structures/protonated/macrocycle_30.pdb
- __MACOSX/structures/protonated/._macrocycle_30.pdb
- structures/protonated/macrocycle_24.pdb
- __MACOSX/structures/protonated/._macrocycle_24.pdb
- structures/macrocycle_35/avg/conf_5.mol2
- __MACOSX/structures/macrocycle_35/avg/._conf_5.mol2
- structures/macrocycle_35/avg/conf_9.mol2
- __MACOSX/structures/macrocycle_35/avg/._conf_9.mol2
- structures/macrocycle_35/avg/conf_8.mol2
- __MACOSX/structures/macrocycle_35/avg/._conf_8.mol2
- structures/macrocycle_35/avg/conf_4.mol2
- __MACOSX/structures/macrocycle_35/avg/._conf_4.mol2
- structures/macrocycle_35/avg/conf_3.mol2
- __MACOSX/structures/macrocycle_35/avg/._conf_3.mol2
- structures/macrocycle_35/avg/conf_2.mol2
- __MACOSX/structures/macrocycle_35/avg/._conf_2.mol2
- structures/macrocycle_35/avg/conf_1.mol2
- __MACOSX/structures/macrocycle_35/avg/._conf_1.mol2
- structures/macrocycle_35/avg/conf_7.mol2
- __MACOSX/structures/macrocycle_35/avg/._conf_7.mol2
- structures/macrocycle_35/avg/conf_10.mol2
- __MACOSX/structures/macrocycle_35/avg/._conf_10.mol2
- structures/macrocycle_35/avg/conf_6.mol2
- __MACOSX/structures/macrocycle_35/avg/._conf_6.mol2
- structures/clusterRepresentitives_macrocycle_1/hoh_char/hoh_char.c1.pdb
- __MACOSX/structures/clusterRepresentitives_macrocycle_1/hoh_char/._hoh_char.c1.pdb
- structures/clusterRepresentitives_macrocycle_1/hoh_char/hoh_char.c0.pdb
- __MACOSX/structures/clusterRepresentitives_macrocycle_1/hoh_char/._hoh_char.c0.pdb
- structures/clusterRepresentitives_macrocycle_1/dmso/dmso.c1.pdb
- __MACOSX/structures/clusterRepresentitives_macrocycle_1/dmso/._dmso.c1.pdb
- structures/clusterRepresentitives_macrocycle_1/dmso/dmso.c0.pdb
- __MACOSX/structures/clusterRepresentitives_macrocycle_1/dmso/._dmso.c0.pdb
- structures/clusterRepresentitives_macrocycle_1/hoh_neut/hoh_neut.c0.pdb
- __MACOSX/structures/clusterRepresentitives_macrocycle_1/hoh_neut/._hoh_neut.c0.pdb
- structures/clusterRepresentitives_macrocycle_1/hoh_neut/hoh_neut.c1.pdb
- __MACOSX/structures/clusterRepresentitives_macrocycle_1/hoh_neut/._hoh_neut.c1.pdb
- structures/clusterRepresentitives_macrocycle_1/cl3/cl3.c1.pdb
- __MACOSX/structures/clusterRepresentitives_macrocycle_1/cl3/._cl3.c1.pdb
- structures/clusterRepresentitives_macrocycle_1/cl3/cl3.c0.pdb
- __MACOSX/structures/clusterRepresentitives_macrocycle_1/cl3/._cl3.c0.pdb
