# Supplementary material for: Addressing Challenges of Macrocyclic Conformational Sampling in Polar and Apolar Solvents: Lessons for Chameleonicity
Source: J Chem Inf Model. 2023 Nov 9;63(22):7107–23. doi: 10.1021/acs.jcim.3c01123 (PMC10685455; doi:10.1021/acs.jcim.3c01123)
Supplement: Supplementary file 2 — ci3c01123_si_002.zip [file ci3c01123_si_002.zip › structures/macrocycle_35/s1.mol2]

@<TRIPOS>MOLECULE
MC_34
   75    76     1     0     0
SMALL
resp


@<TRIPOS>ATOM
      1 O1           2.2900     0.6600     3.2020 o          1 MC_3     -0.574033
      2 C1           1.7720     0.5100     2.1230 c          1 MC_3      0.373858
      3 C2           2.1620    -0.7900     1.3920 c3         1 MC_3      0.254290
      4 N1           1.3340    -1.1720     0.2670 n3         1 MC_3     -0.661949
      5 C3           1.3540    -2.5690    -0.1400 c3         1 MC_3      0.035475
      6 C4           0.6520    -3.5520     0.8200 c3         1 MC_3      0.031891
      7 C5           0.0710    -4.8020     0.1380 c3         1 MC_3     -0.279450
      8 C6          -0.9960    -4.5370    -0.9380 c3         1 MC_3      0.099162
      9 C7          -2.2550    -3.8130    -0.4370 c3         1 MC_3      0.144580
     10 C8          -3.0070    -3.0520    -1.5360 c3         1 MC_3     -0.048878
     11 N2          -2.2440    -1.9640    -2.1290 n          1 MC_3     -0.644547
     12 C9          -1.9140    -0.7600    -1.5990 c          1 MC_3      0.478532
     13 C10         -2.6910    -0.2420    -0.3900 c3         1 MC_3      0.510935
     14 C11         -3.8330     0.6380    -0.9530 c3         1 MC_3     -0.539315
     15 C12         -4.8300     1.2480     0.0420 c3         1 MC_3      0.442990
     16 C13         -5.7640     2.2060    -0.7050 c3         1 MC_3     -0.336884
     17 C14         -5.6490     0.1890     0.7900 c3         1 MC_3     -0.336884
     18 N3          -1.7040     0.3170     0.5480 n          1 MC_3     -0.145246
     19 C15         -2.0940     0.2360     1.9560 c3         1 MC_3     -0.201494
     20 O2          -1.0640    -0.0740    -2.1040 o          1 MC_3     -0.592006
     21 C16          3.6620    -0.7130     1.0230 c3         1 MC_3     -0.325590
     22 C17          4.0690     0.4230     0.1060 ca         1 MC_3      0.145984
     23 C18          3.8560     0.3630    -1.2680 ca         1 MC_3     -0.188359
     24 C19          4.2610     1.3970    -2.0950 ca         1 MC_3     -0.158246
     25 C20          4.8930     2.5110    -1.5630 ca         1 MC_3     -0.132773
     26 C21          5.1110     2.5830    -0.1980 ca         1 MC_3     -0.158246
     27 C22          4.7010     1.5470     0.6280 ca         1 MC_3     -0.188359
     28 N4           0.8620     1.4250     1.6770 n          1 MC_3      0.060473
     29 C23          0.5940     2.5140     2.6130 c3         1 MC_3     -0.353041
     30 C24          0.4250     1.6530     0.2940 c3         1 MC_3      0.185962
     31 C25         -1.1070     1.5750     0.1990 c          1 MC_3      0.506667
     32 O3          -1.7570     2.5090    -0.1460 o          1 MC_3     -0.520795
     33 C26          0.9440     2.9720    -0.2750 c3         1 MC_3     -0.188344
     34 H1           2.0940    -1.5160     2.2010 h1         1 MC_3      0.034771
     35 H2           0.3820    -0.9130     0.4280 hn         1 MC_3      0.165322
     36 H3           0.8760    -2.5940    -1.1100 h1         1 MC_3      0.072198
     37 H4           2.3770    -2.8860    -0.3070 h1         1 MC_3      0.072198
     38 H5           1.3430    -3.8760     1.5930 hc         1 MC_3      0.025723
     39 H6          -0.1400    -3.0220     1.3410 hc         1 MC_3      0.025723
     40 H7           0.8800    -5.3680    -0.3200 hc         1 MC_3      0.071336
     41 H8          -0.3490    -5.4480     0.9050 hc         1 MC_3      0.071336
     42 H9          -1.2890    -5.4890    -1.3750 hc         1 MC_3     -0.005123
     43 H10         -0.5500    -3.9700    -1.7470 hc         1 MC_3     -0.005123
     44 H11         -1.9980    -3.1050     0.3430 hc         1 MC_3     -0.033923
     45 H12         -2.9350    -4.5290     0.0170 hc         1 MC_3     -0.033923
     46 H13         -3.9450    -2.6720    -1.1510 h1         1 MC_3      0.061860
     47 H14         -3.2640    -3.7250    -2.3460 h1         1 MC_3      0.061860
     48 H15         -1.6970    -2.1800    -2.9340 hn         1 MC_3      0.391789
     49 H16         -3.1310    -1.0730     0.1400 h1         1 MC_3     -0.026634
     50 H17         -3.3930     1.4270    -1.5440 hc         1 MC_3      0.142629
     51 H18         -4.3890     0.0040    -1.6450 hc         1 MC_3      0.142629
     52 H19         -4.2760     1.8380     0.7620 hc         1 MC_3     -0.037670
     53 H20         -6.3350     1.6810    -1.4680 hc         1 MC_3      0.069227
     54 H21         -5.2030     2.9960    -1.1910 hc         1 MC_3      0.069227
     55 H22         -6.4720     2.6700    -0.0240 hc         1 MC_3      0.069227
     56 H23         -6.2240    -0.4170     0.0940 hc         1 MC_3      0.069227
     57 H24         -6.3520     0.6570     1.4730 hc         1 MC_3      0.069227
     58 H25         -5.0290    -0.4800     1.3780 hc         1 MC_3      0.069227
     59 H26         -2.3990    -0.7790     2.1780 h1         1 MC_3      0.059177
     60 H27         -2.9070     0.9050     2.2180 h1         1 MC_3      0.059177
     61 H28         -1.2470     0.4660     2.5810 h1         1 MC_3      0.059177
     62 H29          4.2120    -0.6360     1.9510 hc         1 MC_3      0.118589
     63 H30          3.9460    -1.6580     0.5730 hc         1 MC_3      0.118589
     64 H31          3.3640    -0.4930    -1.6920 ha         1 MC_3      0.156004
     65 H32          4.0860     1.3320    -3.1550 ha         1 MC_3      0.141583
     66 H33          5.2120     3.3110    -2.2070 ha         1 MC_3      0.134403
     67 H34          5.6020     3.4410     0.2260 ha         1 MC_3      0.141583
     68 H35          4.8740     1.6120     1.6880 ha         1 MC_3      0.156004
     69 H36         -0.2910     3.0450     2.2910 h1         1 MC_3      0.120666
     70 H37          1.4220     3.2110     2.6640 h1         1 MC_3      0.120666
     71 H38          0.4300     2.1180     3.6020 h1         1 MC_3      0.120666
     72 H39          0.8070     0.8590    -0.3210 h1         1 MC_3      0.049242
     73 H40          0.5250     3.8360     0.2230 hc         1 MC_3      0.045258
     74 H41          0.6790     3.0370    -1.3230 hc         1 MC_3      0.045258
     75 H42          2.0230     3.0000    -0.1910 hc         1 MC_3      0.045258
@<TRIPOS>BOND
     1     1     2 2   
     2     2     3 1   
     3     2    28 1   
     4     3     4 1   
     5     3    21 1   
     6     3    34 1   
     7     4     5 1   
     8     4    35 1   
     9     5     6 1   
    10     5    36 1   
    11     5    37 1   
    12     6     7 1   
    13     6    38 1   
    14     6    39 1   
    15     7     8 1   
    16     7    40 1   
    17     7    41 1   
    18     8     9 1   
    19     8    42 1   
    20     8    43 1   
    21     9    10 1   
    22     9    44 1   
    23     9    45 1   
    24    10    11 1   
    25    10    46 1   
    26    10    47 1   
    27    11    12 1   
    28    11    48 1   
    29    12    13 1   
    30    12    20 2   
    31    13    14 1   
    32    13    18 1   
    33    13    49 1   
    34    14    15 1   
    35    14    50 1   
    36    14    51 1   
    37    15    16 1   
    38    15    17 1   
    39    15    52 1   
    40    16    53 1   
    41    16    54 1   
    42    16    55 1   
    43    17    56 1   
    44    17    57 1   
    45    17    58 1   
    46    18    19 1   
    47    18    31 1   
    48    19    59 1   
    49    19    60 1   
    50    19    61 1   
    51    21    22 1   
    52    21    62 1   
    53    21    63 1   
    54    22    23 ar  
    55    22    27 ar  
    56    23    24 ar  
    57    23    64 1   
    58    24    25 ar  
    59    24    65 1   
    60    25    26 ar  
    61    25    66 1   
    62    26    27 ar  
    63    26    67 1   
    64    27    68 1   
    65    28    29 1   
    66    28    30 1   
    67    29    69 1   
    68    29    70 1   
    69    29    71 1   
    70    30    31 1   
    71    30    33 1   
    72    30    72 1   
    73    31    32 2   
    74    33    73 1   
    75    33    74 1   
    76    33    75 1   
@<TRIPOS>SUBSTRUCTURE
     1 MC_3        1 TEMP              0 ****  ****    0 ROOT
