# Supplementary material for: Addressing Challenges of Macrocyclic Conformational Sampling in Polar and Apolar Solvents: Lessons for Chameleonicity
Source: J Chem Inf Model. 2023 Nov 9;63(22):7107–23. doi: 10.1021/acs.jcim.3c01123 (PMC10685455; doi:10.1021/acs.jcim.3c01123)
Supplement: Supplementary file 2 — ci3c01123_si_002.zip [file ci3c01123_si_002.zip › structures/macrocycle_35/avg.mol2]

@<TRIPOS>MOLECULE
conf_1
   75    76     1     0     0
SMALL
resp


@<TRIPOS>ATOM
      1 O1           1.6140     0.7410     1.1210 o          1 conf     -0.577011
      2 C1           2.1250     0.2590     0.1320 c          1 conf      0.373969
      3 C2           3.3990     0.9340    -0.3970 c3         1 conf      0.431455
      4 N1           3.2720     2.3750    -0.4470 n3         1 conf     -0.778681
      5 C3           2.9000     2.9920    -1.7080 c3         1 conf      0.079530
      6 C4           1.4780     2.7720    -2.2410 c3         1 conf     -0.018227
      7 C5           0.3690     3.3830    -1.3810 c3         1 conf      0.057468
      8 C6          -0.9970     3.2950    -2.0690 c3         1 conf     -0.147834
      9 C7          -2.1730     3.8800    -1.2750 c3         1 conf     -0.218328
     10 C8          -2.4390     3.2520     0.0930 c3         1 conf      0.184752
     11 N2          -2.6670     1.8230    -0.0160 n          1 conf     -0.651731
     12 C9          -3.1470     1.0990     1.0130 c          1 conf      0.818867
     13 C10         -3.0210    -0.4170     0.8130 c3         1 conf     -0.308163
     14 C11         -4.0400    -1.2120     1.6330 c3         1 conf     -0.153054
     15 C12         -5.4980    -1.0470     1.1680 c3         1 conf      0.380459
     16 C13         -6.4400    -1.6770     2.1990 c3         1 conf     -0.396227
     17 C14         -5.7530    -1.6490    -0.2180 c3         1 conf     -0.396227
     18 N3          -1.6360    -0.8030     1.1230 n          1 conf     -0.078512
     19 C15         -1.2100    -0.7780     2.5220 c3         1 conf     -0.347907
     20 O2          -3.6020     1.5800     2.0190 o          1 conf     -0.621053
     21 C16          4.5530     0.5810     0.5730 c3         1 conf     -0.737483
     22 C17          4.8520    -0.8970     0.7130 ca         1 conf      0.375825
     23 C18          4.3970    -1.6210     1.8090 ca         1 conf     -0.301583
     24 C19          4.6610    -2.9770     1.9270 ca         1 conf     -0.097548
     25 C20          5.3890    -3.6330     0.9490 ca         1 conf     -0.179272
     26 C21          5.8550    -2.9220    -0.1460 ca         1 conf     -0.097548
     27 C22          5.5900    -1.5670    -0.2590 ca         1 conf     -0.301583
     28 N4           1.6420    -0.8800    -0.4130 n          1 conf     -0.061488
     29 C23          1.9660    -1.3750    -1.7420 c3         1 conf     -0.127616
     30 C24          0.6030    -1.5500     0.3640 c3         1 conf      0.016798
     31 C25         -0.7660    -0.9200     0.0930 c          1 conf      0.616712
     32 O3          -1.0590    -0.6270    -1.0450 o          1 conf     -0.615639
     33 C26          0.5170    -3.0550     0.0830 c3         1 conf     -0.446589
     34 H1           3.6710     0.5830    -1.3800 h1         1 conf      0.069169
     35 H2           2.7150     2.6960     0.3190 hn         1 conf      0.353209
     36 H3           3.6110     2.6530    -2.4560 h1         1 conf      0.042989
     37 H4           3.0670     4.0590    -1.5970 h1         1 conf      0.042989
     38 H5           1.4360     3.2090    -3.2380 hc         1 conf     -0.008537
     39 H6           1.2830     1.7090    -2.3710 hc         1 conf     -0.008537
     40 H7           0.6010     4.4270    -1.1760 hc         1 conf      0.024308
     41 H8           0.3370     2.8770    -0.4210 hc         1 conf      0.024308
     42 H9          -1.1970     2.2580    -2.3280 hc         1 conf      0.066737
     43 H10         -0.9430     3.8240    -3.0180 hc         1 conf      0.066737
     44 H11         -2.0040     4.9430    -1.1190 hc         1 conf      0.072400
     45 H12         -3.0740     3.7940    -1.8760 hc         1 conf      0.072400
     46 H13         -3.3190     3.7000     0.5330 h1         1 conf      0.037923
     47 H14         -1.6140     3.4500     0.7720 h1         1 conf      0.037923
     48 H15         -2.1660     1.3160    -0.7120 hn         1 conf      0.332140
     49 H16         -3.1540    -0.6360    -0.2320 h1         1 conf      0.157082
     50 H17         -3.7650    -2.2630     1.5780 hc         1 conf      0.060340
     51 H18         -3.9800    -0.9150     2.6710 hc         1 conf      0.060340
     52 H19         -5.7210     0.0160     1.1280 hc         1 conf     -0.010619
     53 H20         -6.2500    -2.7430     2.3020 hc         1 conf      0.088837
     54 H21         -7.4780    -1.5550     1.9050 hc         1 conf      0.088837
     55 H22         -6.3160    -1.2200     3.1750 hc         1 conf      0.088837
     56 H23         -6.7960    -1.5360    -0.4970 hc         1 conf      0.088837
     57 H24         -5.5230    -2.7120    -0.2280 hc         1 conf      0.088837
     58 H25         -5.1620    -1.1750    -0.9940 hc         1 conf      0.088837
     59 H26         -0.2670    -0.2620     2.6230 h1         1 conf      0.137901
     60 H27         -1.9390    -0.2250     3.0920 h1         1 conf      0.137901
     61 H28         -1.1300    -1.7760     2.9400 h1         1 conf      0.137901
     62 H29          4.3120     1.0050     1.5400 hc         1 conf      0.222751
     63 H30          5.4270     1.1060     0.2060 hc         1 conf      0.222751
     64 H31          3.8340    -1.1190     2.5760 ha         1 conf      0.160495
     65 H32          4.3050    -3.5170     2.7870 ha         1 conf      0.134671
     66 H33          5.5990    -4.6840     1.0410 ha         1 conf      0.139998
     67 H34          6.4310    -3.4200    -0.9060 ha         1 conf      0.134671
     68 H35          5.9690    -1.0230    -1.1080 ha         1 conf      0.160495
     69 H36          1.0550    -1.6510    -2.2490 h1         1 conf      0.070064
     70 H37          2.4310    -0.6040    -2.3320 h1         1 conf      0.070064
     71 H38          2.6350    -2.2260    -1.7010 h1         1 conf      0.070064
     72 H39          0.8770    -1.4340     1.3950 h1         1 conf      0.114219
     73 H40         -0.1820    -3.5050     0.7790 hc         1 conf      0.127734
     74 H41          1.4850    -3.5170     0.2310 hc         1 conf      0.127734
     75 H42          0.1690    -3.2710    -0.9190 hc         1 conf      0.127734
@<TRIPOS>BOND
     1     1     2 2   
     2     2     3 1   
     3     2    28 1   
     4     3     4 1   
     5     3    21 1   
     6     3    34 1   
     7     4     5 1   
     8     4    35 1   
     9     5     6 1   
    10     5    36 1   
    11     5    37 1   
    12     6     7 1   
    13     6    38 1   
    14     6    39 1   
    15     7     8 1   
    16     7    40 1   
    17     7    41 1   
    18     8     9 1   
    19     8    42 1   
    20     8    43 1   
    21     9    10 1   
    22     9    44 1   
    23     9    45 1   
    24    10    11 1   
    25    10    46 1   
    26    10    47 1   
    27    11    12 1   
    28    11    48 1   
    29    12    13 1   
    30    12    20 2   
    31    13    14 1   
    32    13    18 1   
    33    13    49 1   
    34    14    15 1   
    35    14    50 1   
    36    14    51 1   
    37    15    16 1   
    38    15    17 1   
    39    15    52 1   
    40    16    53 1   
    41    16    54 1   
    42    16    55 1   
    43    17    56 1   
    44    17    57 1   
    45    17    58 1   
    46    18    19 1   
    47    18    31 1   
    48    19    59 1   
    49    19    60 1   
    50    19    61 1   
    51    21    22 1   
    52    21    62 1   
    53    21    63 1   
    54    22    23 ar  
    55    22    27 ar  
    56    23    24 ar  
    57    23    64 1   
    58    24    25 ar  
    59    24    65 1   
    60    25    26 ar  
    61    25    66 1   
    62    26    27 ar  
    63    26    67 1   
    64    27    68 1   
    65    28    29 1   
    66    28    30 1   
    67    29    69 1   
    68    29    70 1   
    69    29    71 1   
    70    30    31 1   
    71    30    33 1   
    72    30    72 1   
    73    31    32 2   
    74    33    73 1   
    75    33    74 1   
    76    33    75 1   
@<TRIPOS>SUBSTRUCTURE
     1 conf        1 TEMP              0 ****  ****    0 ROOT
