# Supplementary material for: Addressing Challenges of Macrocyclic Conformational Sampling in Polar and Apolar Solvents: Lessons for Chameleonicity
Source: J Chem Inf Model. 2023 Nov 9;63(22):7107–23. doi: 10.1021/acs.jcim.3c01123 (PMC10685455; doi:10.1021/acs.jcim.3c01123)
Supplement: Supplementary file 2 — ci3c01123_si_002.zip [file ci3c01123_si_002.zip › structures/macrocycle_35/s2.mol2]

@<TRIPOS>MOLECULE
macrocycle_35
   75    76     1     0     0
SMALL
resp


@<TRIPOS>ATOM
      1 O1          -1.4850    -0.4990     0.8350 o          1 macr     -0.562555
      2 C1          -1.1040     0.3890     0.1160 c          1 macr      0.312033
      3 C2          -1.7170     0.5340    -1.2920 c3         1 macr      0.457731
      4 N1          -2.4460    -0.6530    -1.6810 n3         1 macr     -0.728711
      5 C3          -1.7420    -1.6730    -2.4390 c3         1 macr      0.071682
      6 C4          -0.6150    -2.4140    -1.7160 c3         1 macr      0.014109
      7 C5          -0.0550    -3.5810    -2.5370 c3         1 macr     -0.132597
      8 C6           1.1710    -4.2610    -1.8940 c3         1 macr      0.236580
      9 C7           2.5320    -3.8030    -2.4360 c3         1 macr     -0.354545
     10 C8           2.8340    -2.3080    -2.3540 c3         1 macr     -0.146904
     11 N2           2.8670    -1.8260    -0.9830 n          1 macr     -0.188838
     12 C9           2.5320    -0.5640    -0.6530 c          1 macr      0.029052
     13 C10          2.6730    -0.1230     0.8120 c3         1 macr      0.007119
     14 C11          4.1190    -0.1700     1.3560 c3         1 macr     -0.363982
     15 C12          5.1850     0.7260     0.6850 c3         1 macr      0.435775
     16 C13          5.6530     0.2380    -0.6920 c3         1 macr     -0.443871
     17 C14          4.7800     2.2020     0.6260 c3         1 macr     -0.443871
     18 N3           1.7400    -0.8120     1.7070 n          1 macr     -0.188401
     19 C15          2.1070    -2.1050     2.2700 c3         1 macr     -0.292035
     20 O2           2.1330     0.2260    -1.4740 o          1 macr     -0.470176
     21 C16         -2.6650     1.7600    -1.3720 c3         1 macr     -0.509513
     22 C17         -3.8620     1.7160    -0.4420 ca         1 macr      0.259091
     23 C18         -5.0260     1.0450    -0.8040 ca         1 macr     -0.212333
     24 C19         -6.1190     1.0120     0.0450 ca         1 macr     -0.140921
     25 C20         -6.0710     1.6530     1.2730 ca         1 macr     -0.155163
     26 C21         -4.9220     2.3310     1.6420 ca         1 macr     -0.140921
     27 C22         -3.8300     2.3620     0.7890 ca         1 macr     -0.212333
     28 N4          -0.1650     1.2750     0.5670 n          1 macr      0.001396
     29 C23          0.3050     2.4150    -0.2010 c3         1 macr     -0.056995
     30 C24          0.1220     1.1670     2.0000 c3         1 macr     -0.000700
     31 C25          0.8070    -0.1350     2.4610 c          1 macr      0.659679
     32 O3           0.4820    -0.5530     3.5370 o          1 macr     -0.600537
     33 C26          0.8370     2.3800     2.6060 c3         1 macr     -0.225136
     34 H1          -0.9210     0.6920    -2.0090 h1         1 macr      0.070142
     35 H2          -2.8720    -1.0540    -0.8700 hn         1 macr      0.367947
     36 H3          -2.4910    -2.3910    -2.7640 h1         1 macr      0.033163
     37 H4          -1.3530    -1.2120    -3.3440 h1         1 macr      0.033163
     38 H5           0.1750    -1.7150    -1.4750 hc         1 macr      0.033547
     39 H6          -0.9860    -2.7910    -0.7680 hc         1 macr      0.033547
     40 H7          -0.8430    -4.3190    -2.6640 hc         1 macr      0.032644
     41 H8           0.1980    -3.2450    -3.5420 hc         1 macr      0.032644
     42 H9           1.1140    -5.3340    -2.0550 hc         1 macr     -0.041941
     43 H10          1.1350    -4.1200    -0.8170 hc         1 macr     -0.041941
     44 H11          2.6090    -4.0850    -3.4830 hc         1 macr      0.099242
     45 H12          3.3190    -4.3550    -1.9230 hc         1 macr      0.099242
     46 H13          2.0910    -1.7320    -2.8800 h1         1 macr      0.149227
     47 H14          3.7880    -2.1090    -2.8370 h1         1 macr      0.149227
     48 H15          3.3160    -2.3980    -0.3080 hn         1 macr      0.310719
     49 H16          2.3720     0.9050     0.7800 h1         1 macr      0.275521
     50 H17          4.0520     0.1240     2.4000 hc         1 macr      0.079922
     51 H18          4.4900    -1.1910     1.3590 hc         1 macr      0.079922
     52 H19          6.0450     0.6580     1.3470 hc         1 macr     -0.021929
     53 H20          4.8920     0.3630    -1.4520 hc         1 macr      0.107292
     54 H21          5.9410    -0.8090    -0.6650 hc         1 macr      0.107292
     55 H22          6.5230     0.8070    -1.0080 hc         1 macr      0.107292
     56 H23          3.9840     2.3700    -0.0930 hc         1 macr      0.107292
     57 H24          5.6240     2.8130     0.3210 hc         1 macr      0.107292
     58 H25          4.4490     2.5640     1.5960 hc         1 macr      0.107292
     59 H26          2.6230    -2.6990     1.5320 h1         1 macr      0.124516
     60 H27          1.2090    -2.6290     2.5550 h1         1 macr      0.124516
     61 H28          2.7360    -2.0130     3.1490 h1         1 macr      0.124516
     62 H29         -2.1150     2.6750    -1.1910 hc         1 macr      0.126207
     63 H30         -3.0100     1.7990    -2.3980 hc         1 macr      0.126207
     64 H31         -5.0690     0.5420    -1.7520 ha         1 macr      0.134860
     65 H32         -7.0100     0.4870    -0.2530 ha         1 macr      0.140743
     66 H33         -6.9210     1.6280     1.9320 ha         1 macr      0.138029
     67 H34         -4.8740     2.8360     2.5900 ha         1 macr      0.140743
     68 H35         -2.9470     2.9010     1.0850 ha         1 macr      0.134860
     69 H36          1.3420     2.6110     0.0140 h1         1 macr      0.028191
     70 H37         -0.2620     3.3160     0.0120 h1         1 macr      0.028191
     71 H38          0.2520     2.2040    -1.2540 h1         1 macr      0.028191
     72 H39         -0.8250     1.0820     2.5100 h1         1 macr      0.091347
     73 H40          1.8390     2.5370     2.2270 hc         1 macr      0.059304
     74 H41          0.9060     2.2230     3.6750 hc         1 macr      0.059304
     75 H42          0.2680     3.2870     2.4380 hc         1 macr      0.059304
@<TRIPOS>BOND
     1     1     2 2   
     2     2     3 1   
     3     2    28 1   
     4     3     4 1   
     5     3    21 1   
     6     3    34 1   
     7     4     5 1   
     8     4    35 1   
     9     5     6 1   
    10     5    36 1   
    11     5    37 1   
    12     6     7 1   
    13     6    38 1   
    14     6    39 1   
    15     7     8 1   
    16     7    40 1   
    17     7    41 1   
    18     8     9 1   
    19     8    42 1   
    20     8    43 1   
    21     9    10 1   
    22     9    44 1   
    23     9    45 1   
    24    10    11 1   
    25    10    46 1   
    26    10    47 1   
    27    11    12 1   
    28    11    48 1   
    29    12    13 1   
    30    12    20 2   
    31    13    14 1   
    32    13    18 1   
    33    13    49 1   
    34    14    15 1   
    35    14    50 1   
    36    14    51 1   
    37    15    16 1   
    38    15    17 1   
    39    15    52 1   
    40    16    53 1   
    41    16    54 1   
    42    16    55 1   
    43    17    56 1   
    44    17    57 1   
    45    17    58 1   
    46    18    19 1   
    47    18    31 1   
    48    19    59 1   
    49    19    60 1   
    50    19    61 1   
    51    21    22 1   
    52    21    62 1   
    53    21    63 1   
    54    22    23 ar  
    55    22    27 ar  
    56    23    24 ar  
    57    23    64 1   
    58    24    25 ar  
    59    24    65 1   
    60    25    26 ar  
    61    25    66 1   
    62    26    27 ar  
    63    26    67 1   
    64    27    68 1   
    65    28    29 1   
    66    28    30 1   
    67    29    69 1   
    68    29    70 1   
    69    29    71 1   
    70    30    31 1   
    71    30    33 1   
    72    30    72 1   
    73    31    32 2   
    74    33    73 1   
    75    33    74 1   
    76    33    75 1   
@<TRIPOS>SUBSTRUCTURE
     1 macr        1 TEMP              0 ****  ****    0 ROOT
