# Supplementary material for: Addressing Challenges of Macrocyclic Conformational Sampling in Polar and Apolar Solvents: Lessons for Chameleonicity
Source: J Chem Inf Model. 2023 Nov 9;63(22):7107–23. doi: 10.1021/acs.jcim.3c01123 (PMC10685455; doi:10.1021/acs.jcim.3c01123)
Supplement: Supplementary file 2 — ci3c01123_si_002.zip [file ci3c01123_si_002.zip › structures/protonated/macrocycle_29.pdb]

REMARK  99                                                                      
REMARK  99 MOE v2019.01 (Chemical Computing Group ULC) Tue Nov  3 17:37:59 2020 
HETATM    1  O     *     0       2.181   2.781  -0.750  1.00  0.00           O  
HETATM    2  C     *     0       1.068   2.193  -0.711  1.00  0.00           C  
HETATM    3  C     *     0       0.956   0.829  -0.073  1.00  0.00           C  
HETATM    4  N     *     0       1.484  -0.294  -0.874  1.00  0.00           N  
HETATM    5  C     *     0       2.478  -0.149  -1.911  1.00  0.00           C  
HETATM    6  C     *     0       3.532  -1.187  -2.105  1.00  0.00           C  
HETATM    7  O     *     0       2.447   0.828  -2.705  1.00  0.00           O  
HETATM    8  C     *     0       1.127  -1.642  -0.440  1.00  0.00           C  
HETATM    9  C     *     0       0.301  -2.346  -1.506  1.00  0.00           C  
HETATM   10  C     *     0       0.521  -3.852  -1.448  1.00  0.00           C  
HETATM   11  C     *     0      -0.050  -4.470  -0.178  1.00  0.00           C  
HETATM   12  C     *     0      -1.533  -4.764  -0.332  1.00  0.00           C  
HETATM   13  C     *     0      -2.340  -3.842   0.560  1.00  0.00           C  
HETATM   14  N     *     0      -2.496  -2.551  -0.087  1.00  0.00           N  
HETATM   15  C     *     0      -2.671  -1.344   0.655  1.00  0.00           C  
HETATM   16  C     *     0      -2.827  -0.037  -0.056  1.00  0.00           C  
HETATM   17  C     *     0      -4.298   0.325  -0.211  1.00  0.00           C  
HETATM   18  C     *     0      -4.873   0.870   1.087  1.00  0.00           C  
HETATM   19  C     *     0      -6.384   0.886   0.998  1.00  0.00           C  
HETATM   20  C     *     0      -4.375   2.282   1.329  1.00  0.00           C  
HETATM   21  N     *     0      -2.198  -0.091  -1.369  1.00  0.00           N  
HETATM   22  O     *     0      -2.700  -1.370   1.915  1.00  0.00           O  
HETATM   23  C     *     0       1.434   0.797   1.387  1.00  0.00           C  
HETATM   24  C     *     0       2.921   0.867   1.538  1.00  0.00           C  
HETATM   25  C     *     0       3.702  -0.285   1.382  1.00  0.00           C  
HETATM   26  C     *     0       5.090  -0.217   1.532  1.00  0.00           C  
HETATM   27  C     *     0       5.701   1.002   1.844  1.00  0.00           C  
HETATM   28  C     *     0       4.922   2.152   2.009  1.00  0.00           C  
HETATM   29  C     *     0       3.534   2.083   1.858  1.00  0.00           C  
HETATM   30  N     *     0      -0.072   2.836  -1.290  1.00  0.00           N  
HETATM   31  C     *     0      -1.433   2.325  -1.200  1.00  0.00           C  
HETATM   32  C     *     0      -1.584   1.048  -1.971  1.00  0.00           C  
HETATM   33  O     *     0      -1.163   0.971  -3.156  1.00  0.00           O  
HETATM   34  C     *     0      -2.402   3.365  -1.727  1.00  0.00           C  
HETATM   35  H     *     0      -0.119   0.652  -0.052  1.00  0.00           H  
HETATM   36  H     *     0       3.425  -1.960  -1.344  1.00  0.00           H  
HETATM   37  H     *     0       4.516  -0.726  -2.019  1.00  0.00           H  
HETATM   38  H     *     0       3.425  -1.634  -3.094  1.00  0.00           H  
HETATM   39  H     *     0       2.038  -2.213  -0.257  1.00  0.00           H  
HETATM   40  H     *     0       0.546  -1.580   0.480  1.00  0.00           H  
HETATM   41  H     *     0      -0.755  -2.132  -1.340  1.00  0.00           H  
HETATM   42  H     *     0       0.597  -1.979  -2.489  1.00  0.00           H  
HETATM   43  H     *     0       0.036  -4.311  -2.310  1.00  0.00           H  
HETATM   44  H     *     0       1.592  -4.052  -1.484  1.00  0.00           H  
HETATM   45  H     *     0       0.091  -3.776   0.650  1.00  0.00           H  
HETATM   46  H     *     0       0.477  -5.400   0.034  1.00  0.00           H  
HETATM   47  H     *     0      -1.727  -5.799  -0.051  1.00  0.00           H  
HETATM   48  H     *     0      -1.826  -4.609  -1.370  1.00  0.00           H  
HETATM   49  H     *     0      -1.822  -3.711   1.510  1.00  0.00           H  
HETATM   50  H     *     0      -3.322  -4.279   0.739  1.00  0.00           H  
HETATM   51  H     *     0      -2.480  -2.506  -1.096  1.00  0.00           H  
HETATM   52  H     *     0      -2.337   0.729   0.545  1.00  0.00           H  
HETATM   53  H     *     0      -4.397   1.082  -0.989  1.00  0.00           H  
HETATM   54  H     *     0      -4.855  -0.567  -0.499  1.00  0.00           H  
HETATM   55  H     *     0      -4.554   0.232   1.911  1.00  0.00           H  
HETATM   56  H     *     0      -6.693   1.526   0.172  1.00  0.00           H  
HETATM   57  H     *     0      -6.799   1.270   1.930  1.00  0.00           H  
HETATM   58  H     *     0      -6.749  -0.127   0.828  1.00  0.00           H  
HETATM   59  H     *     0      -4.692   2.925   0.508  1.00  0.00           H  
HETATM   60  H     *     0      -3.287   2.278   1.389  1.00  0.00           H  
HETATM   61  H     *     0      -4.789   2.658   2.265  1.00  0.00           H  
HETATM   62  H     *     0      -2.196  -0.967  -1.872  1.00  0.00           H  
HETATM   63  H     *     0       0.995   1.646   1.911  1.00  0.00           H  
HETATM   64  H     *     0       1.086  -0.130   1.842  1.00  0.00           H  
HETATM   65  H     *     0       3.231  -1.228   1.145  1.00  0.00           H  
HETATM   66  H     *     0       5.691  -1.106   1.407  1.00  0.00           H  
HETATM   67  H     *     0       6.774   1.055   1.957  1.00  0.00           H  
HETATM   68  H     *     0       5.393   3.093   2.253  1.00  0.00           H  
HETATM   69  H     *     0       2.933   2.971   1.989  1.00  0.00           H  
HETATM   70  H     *     0       0.077   3.699  -1.793  1.00  0.00           H  
HETATM   71  H     *     0      -1.653   2.115  -0.153  1.00  0.00           H  
HETATM   72  H     *     0      -2.179   3.572  -2.774  1.00  0.00           H  
HETATM   73  H     *     0      -2.303   4.282  -1.146  1.00  0.00           H  
HETATM   74  H     *     0      -3.421   2.989  -1.641  1.00  0.00           H  
CONECT    1    2    2
CONECT    2    1    1    3   30
CONECT    3    2    4   23   35
CONECT    4    3    5    8
CONECT    5    4    6    7    7
CONECT    6    5   36   37   38
CONECT    7    5    5
CONECT    8    4    9   39   40
CONECT    9    8   10   41   42
CONECT   10    9   11   43   44
CONECT   11   10   12   45   46
CONECT   12   11   13   47   48
CONECT   13   12   14   49   50
CONECT   14   13   15   51
CONECT   15   14   16   22   22
CONECT   16   15   17   21   52
CONECT   17   16   18   53   54
CONECT   18   17   19   20   55
CONECT   19   18   56   57   58
CONECT   20   18   59   60   61
CONECT   21   16   32   62
CONECT   22   15   15
CONECT   23    3   24   63   64
CONECT   24   23   25   29   29
CONECT   25   24   26   26   65
CONECT   26   25   25   27   66
CONECT   27   26   28   28   67
CONECT   28   27   27   29   68
CONECT   29   24   24   28   69
CONECT   30    2   31   70
CONECT   31   30   32   34   71
CONECT   32   21   31   33   33
CONECT   33   32   32
CONECT   34   31   72   73   74
CONECT   35    3
CONECT   36    6
CONECT   37    6
CONECT   38    6
CONECT   39    8
CONECT   40    8
CONECT   41    9
CONECT   42    9
CONECT   43   10
CONECT   44   10
CONECT   45   11
CONECT   46   11
CONECT   47   12
CONECT   48   12
CONECT   49   13
CONECT   50   13
CONECT   51   14
CONECT   52   16
CONECT   53   17
CONECT   54   17
CONECT   55   18
CONECT   56   19
CONECT   57   19
CONECT   58   19
CONECT   59   20
CONECT   60   20
CONECT   61   20
CONECT   62   21
CONECT   63   23
CONECT   64   23
CONECT   65   25
CONECT   66   26
CONECT   67   27
CONECT   68   28
CONECT   69   29
CONECT   70   30
CONECT   71   31
CONECT   72   34
CONECT   73   34
CONECT   74   34
END
