# Supplementary material for: Addressing Challenges of Macrocyclic Conformational Sampling in Polar and Apolar Solvents: Lessons for Chameleonicity
Source: J Chem Inf Model. 2023 Nov 9;63(22):7107–23. doi: 10.1021/acs.jcim.3c01123 (PMC10685455; doi:10.1021/acs.jcim.3c01123)
Supplement: Supplementary file 2 — ci3c01123_si_002.zip [file ci3c01123_si_002.zip › structures/protonated/macrocycle_14.pdb]

REMARK  99                                                                      
REMARK  99 MOE v2019.01 (Chemical Computing Group ULC) Tue Nov  3 17:37:59 2020 
HETATM    1  O     *     0       3.648  -2.822  -1.625  1.00  0.00           O  
HETATM    2  C     *     0       2.648  -2.230  -1.144  1.00  0.00           C  
HETATM    3  C     *     0       2.775  -0.775  -0.801  1.00  0.00           C  
HETATM    4  N     *     0       1.686  -0.022  -1.410  1.00  0.00           N  
HETATM    5  C     *     0       2.112   1.359  -1.584  1.00  0.00           C  
HETATM    6  C     *     0       1.609   2.184  -0.418  1.00  0.00           C  
HETATM    7  C     *     0       1.368   3.616  -0.849  1.00  0.00           C  
HETATM    8  C     *     0       0.429   4.293   0.140  1.00  0.00           C  
HETATM    9  C     *     0      -1.034   3.989  -0.178  1.00  0.00           C  
HETATM   10  C     *     0      -1.381   2.529   0.075  1.00  0.00           C  
HETATM   11  N     *     0      -1.399   2.253   1.503  1.00  0.00           N  
HETATM   12  C     *     0      -1.413   0.926   2.034  1.00  0.00           C  
HETATM   13  C     *     0      -1.256  -0.273   1.140  1.00  0.00           C  
HETATM   14  C     *     0      -2.617  -0.894   0.839  1.00  0.00           C  
HETATM   15  C     *     0      -3.326  -0.145  -0.238  1.00  0.00           C  
HETATM   16  C     *     0      -2.938  -0.298  -1.574  1.00  0.00           C  
HETATM   17  C     *     0      -3.590   0.422  -2.579  1.00  0.00           C  
HETATM   18  C     *     0      -4.630   1.297  -2.250  1.00  0.00           C  
HETATM   19  C     *     0      -5.018   1.451  -0.915  1.00  0.00           C  
HETATM   20  C     *     0      -4.366   0.731   0.091  1.00  0.00           C  
HETATM   21  O     *     0      -1.581   0.764   3.272  1.00  0.00           O  
HETATM   22  C     *     0       2.802  -0.563   0.716  1.00  0.00           C  
HETATM   23  C     *     0       4.205  -0.622   1.321  1.00  0.00           C  
HETATM   24  C     *     0       5.136   0.396   0.687  1.00  0.00           C  
HETATM   25  C     *     0       4.802  -2.014   1.244  1.00  0.00           C  
HETATM   26  N     *     0       1.435  -2.971  -0.946  1.00  0.00           N  
HETATM   27  C     *     0       0.190  -2.427  -0.412  1.00  0.00           C  
HETATM   28  C     *     0      -0.961  -3.320  -0.831  1.00  0.00           C  
HETATM   29  C     *     0       0.238  -2.338   1.086  1.00  0.00           C  
HETATM   30  N     *     0      -0.399  -1.263   1.782  1.00  0.00           N  
HETATM   31  O     *     0       0.827  -3.233   1.748  1.00  0.00           O  
HETATM   32  H     *     0       3.721  -0.409  -1.200  1.00  0.00           H  
HETATM   33  H     *     0       1.457  -0.423  -2.308  1.00  0.00           H  
HETATM   34  H     *     0       3.201   1.403  -1.620  1.00  0.00           H  
HETATM   35  H     *     0       1.702   1.753  -2.514  1.00  0.00           H  
HETATM   36  H     *     0       0.675   1.757  -0.052  1.00  0.00           H  
HETATM   37  H     *     0       2.352   2.169   0.379  1.00  0.00           H  
HETATM   38  H     *     0       2.317   4.152  -0.875  1.00  0.00           H  
HETATM   39  H     *     0       0.918   3.626  -1.842  1.00  0.00           H  
HETATM   40  H     *     0       0.585   5.371   0.095  1.00  0.00           H  
HETATM   41  H     *     0       0.655   3.935   1.144  1.00  0.00           H  
HETATM   42  H     *     0      -1.221   4.219  -1.227  1.00  0.00           H  
HETATM   43  H     *     0      -1.668   4.615   0.450  1.00  0.00           H  
HETATM   44  H     *     0      -0.636   1.894  -0.404  1.00  0.00           H  
HETATM   45  H     *     0      -2.364   2.315  -0.345  1.00  0.00           H  
HETATM   46  H     *     0      -1.402   3.032   2.146  1.00  0.00           H  
HETATM   47  H     *     0      -0.799   0.049   0.204  1.00  0.00           H  
HETATM   48  H     *     0      -2.474  -1.926   0.519  1.00  0.00           H  
HETATM   49  H     *     0      -3.224  -0.875   1.744  1.00  0.00           H  
HETATM   50  H     *     0      -2.134  -0.973  -1.829  1.00  0.00           H  
HETATM   51  H     *     0      -3.291   0.303  -3.610  1.00  0.00           H  
HETATM   52  H     *     0      -5.134   1.854  -3.026  1.00  0.00           H  
HETATM   53  H     *     0      -5.822   2.126  -0.661  1.00  0.00           H  
HETATM   54  H     *     0      -4.665   0.851   1.122  1.00  0.00           H  
HETATM   55  H     *     0       2.374   0.416   0.934  1.00  0.00           H  
HETATM   56  H     *     0       2.193  -1.338   1.182  1.00  0.00           H  
HETATM   57  H     *     0       4.096  -0.367   2.375  1.00  0.00           H  
HETATM   58  H     *     0       5.262   0.164  -0.370  1.00  0.00           H  
HETATM   59  H     *     0       6.105   0.362   1.185  1.00  0.00           H  
HETATM   60  H     *     0       4.709   1.393   0.791  1.00  0.00           H  
HETATM   61  H     *     0       4.924  -2.300   0.199  1.00  0.00           H  
HETATM   62  H     *     0       4.138  -2.722   1.739  1.00  0.00           H  
HETATM   63  H     *     0       5.773  -2.021   1.738  1.00  0.00           H  
HETATM   64  H     *     0       1.443  -3.949  -1.197  1.00  0.00           H  
HETATM   65  H     *     0       0.050  -1.421  -0.808  1.00  0.00           H  
HETATM   66  H     *     0      -0.809  -4.322  -0.429  1.00  0.00           H  
HETATM   67  H     *     0      -1.006  -3.368  -1.919  1.00  0.00           H  
HETATM   68  H     *     0      -1.896  -2.912  -0.447  1.00  0.00           H  
HETATM   69  H     *     0      -0.246  -1.185   2.777  1.00  0.00           H  
CONECT    1    2    2
CONECT    2    1    1    3   26
CONECT    3    2    4   22   32
CONECT    4    3    5   33
CONECT    5    4    6   34   35
CONECT    6    5    7   36   37
CONECT    7    6    8   38   39
CONECT    8    7    9   40   41
CONECT    9    8   10   42   43
CONECT   10    9   11   44   45
CONECT   11   10   12   46
CONECT   12   11   13   21   21
CONECT   13   12   14   30   47
CONECT   14   13   15   48   49
CONECT   15   14   16   20   20
CONECT   16   15   17   17   50
CONECT   17   16   16   18   51
CONECT   18   17   19   19   52
CONECT   19   18   18   20   53
CONECT   20   15   15   19   54
CONECT   21   12   12
CONECT   22    3   23   55   56
CONECT   23   22   24   25   57
CONECT   24   23   58   59   60
CONECT   25   23   61   62   63
CONECT   26    2   27   64
CONECT   27   26   28   29   65
CONECT   28   27   66   67   68
CONECT   29   27   30   31   31
CONECT   30   13   29   69
CONECT   31   29   29
CONECT   32    3
CONECT   33    4
CONECT   34    5
CONECT   35    5
CONECT   36    6
CONECT   37    6
CONECT   38    7
CONECT   39    7
CONECT   40    8
CONECT   41    8
CONECT   42    9
CONECT   43    9
CONECT   44   10
CONECT   45   10
CONECT   46   11
CONECT   47   13
CONECT   48   14
CONECT   49   14
CONECT   50   16
CONECT   51   17
CONECT   52   18
CONECT   53   19
CONECT   54   20
CONECT   55   22
CONECT   56   22
CONECT   57   23
CONECT   58   24
CONECT   59   24
CONECT   60   24
CONECT   61   25
CONECT   62   25
CONECT   63   25
CONECT   64   26
CONECT   65   27
CONECT   66   28
CONECT   67   28
CONECT   68   28
CONECT   69   30
END
