# Supplementary material for: Addressing Challenges of Macrocyclic Conformational Sampling in Polar and Apolar Solvents: Lessons for Chameleonicity
Source: J Chem Inf Model. 2023 Nov 9;63(22):7107–23. doi: 10.1021/acs.jcim.3c01123 (PMC10685455; doi:10.1021/acs.jcim.3c01123)
Supplement: Supplementary file 2 — ci3c01123_si_002.zip [file ci3c01123_si_002.zip › structures/protonated/macrocycle_38.pdb]

REMARK  99                                                                      
REMARK  99 MOE v2019.01 (Chemical Computing Group ULC) Tue Nov  3 17:37:59 2020 
HETATM    1  O     *     0       0.236   2.298   1.678  1.00  0.00           O  
HETATM    2  C     *     0       0.564   1.669   0.637  1.00  0.00           C  
HETATM    3  C     *     0       1.768   0.766   0.714  1.00  0.00           C  
HETATM    4  N     *     0       1.457  -0.609   1.121  1.00  0.00           N  
HETATM    5  C     *     0       0.982  -1.401  -0.006  1.00  0.00           C  
HETATM    6  C     *     0       1.066  -2.875   0.336  1.00  0.00           C  
HETATM    7  C     *     0       0.496  -3.720  -0.794  1.00  0.00           C  
HETATM    8  C     *     0      -1.012  -3.850  -0.660  1.00  0.00           C  
HETATM    9  C     *     0      -1.707  -2.646  -1.272  1.00  0.00           C  
HETATM   10  C     *     0      -3.044  -2.402  -0.587  1.00  0.00           C  
HETATM   11  N     *     0      -2.836  -1.948   0.782  1.00  0.00           N  
HETATM   12  C     *     0      -3.119  -2.884   1.858  1.00  0.00           C  
HETATM   13  C     *     0      -2.260  -0.668   1.092  1.00  0.00           C  
HETATM   14  C     *     0      -2.700   0.599   0.417  1.00  0.00           C  
HETATM   15  C     *     0      -4.035   1.044   1.009  1.00  0.00           C  
HETATM   16  C     *     0      -4.248   2.557   0.962  1.00  0.00           C  
HETATM   17  C     *     0      -4.338   3.078  -0.461  1.00  0.00           C  
HETATM   18  C     *     0      -3.175   3.299   1.736  1.00  0.00           C  
HETATM   19  N     *     0      -2.827   0.452  -1.028  1.00  0.00           N  
HETATM   20  O     *     0      -1.456  -0.572   2.058  1.00  0.00           O  
HETATM   21  C     *     0       2.736   0.882  -0.466  1.00  0.00           C  
HETATM   22  C     *     0       4.078   0.335  -0.116  1.00  0.00           C  
HETATM   23  C     *     0       4.424  -0.966  -0.498  1.00  0.00           C  
HETATM   24  C     *     0       5.676  -1.486  -0.157  1.00  0.00           C  
HETATM   25  C     *     0       6.583  -0.707   0.568  1.00  0.00           C  
HETATM   26  C     *     0       6.238   0.592   0.954  1.00  0.00           C  
HETATM   27  C     *     0       4.985   1.113   0.613  1.00  0.00           C  
HETATM   28  N     *     0      -0.186   1.875  -0.575  1.00  0.00           N  
HETATM   29  C     *     0      -0.764   3.189  -0.829  1.00  0.00           C  
HETATM   30  C     *     0      -0.328   0.815  -1.573  1.00  0.00           C  
HETATM   31  C     *     0      -1.769   0.593  -1.984  1.00  0.00           C  
HETATM   32  O     *     0      -2.056   0.476  -3.205  1.00  0.00           O  
HETATM   33  C     *     0       0.571   1.101  -2.771  1.00  0.00           C  
HETATM   34  H     *     0       2.347   1.167   1.546  1.00  0.00           H  
HETATM   35  H     *     0       2.291  -1.038   1.496  1.00  0.00           H  
HETATM   36  H     *     0      -0.053  -1.138  -0.224  1.00  0.00           H  
HETATM   37  H     *     0       1.600  -1.196  -0.880  1.00  0.00           H  
HETATM   38  H     *     0       2.109  -3.147   0.496  1.00  0.00           H  
HETATM   39  H     *     0       0.498  -3.064   1.247  1.00  0.00           H  
HETATM   40  H     *     0       0.731  -3.247  -1.748  1.00  0.00           H  
HETATM   41  H     *     0       0.945  -4.713  -0.760  1.00  0.00           H  
HETATM   42  H     *     0      -1.274  -3.917   0.396  1.00  0.00           H  
HETATM   43  H     *     0      -1.341  -4.753  -1.174  1.00  0.00           H  
HETATM   44  H     *     0      -1.875  -2.829  -2.333  1.00  0.00           H  
HETATM   45  H     *     0      -1.075  -1.766  -1.151  1.00  0.00           H  
HETATM   46  H     *     0      -3.616  -3.330  -0.575  1.00  0.00           H  
HETATM   47  H     *     0      -3.597  -1.641  -1.138  1.00  0.00           H  
HETATM   48  H     *     0      -3.550  -3.795   1.443  1.00  0.00           H  
HETATM   49  H     *     0      -3.825  -2.433   2.555  1.00  0.00           H  
HETATM   50  H     *     0      -2.194  -3.125   2.382  1.00  0.00           H  
HETATM   51  H     *     0      -1.931   1.351   0.594  1.00  0.00           H  
HETATM   52  H     *     0      -4.838   0.565   0.449  1.00  0.00           H  
HETATM   53  H     *     0      -4.076   0.722   2.050  1.00  0.00           H  
HETATM   54  H     *     0      -5.206   2.749   1.444  1.00  0.00           H  
HETATM   55  H     *     0      -3.392   2.901  -0.973  1.00  0.00           H  
HETATM   56  H     *     0      -4.548   4.148  -0.444  1.00  0.00           H  
HETATM   57  H     *     0      -5.139   2.559  -0.988  1.00  0.00           H  
HETATM   58  H     *     0      -2.205   3.123   1.272  1.00  0.00           H  
HETATM   59  H     *     0      -3.156   2.941   2.765  1.00  0.00           H  
HETATM   60  H     *     0      -3.393   4.367   1.727  1.00  0.00           H  
HETATM   61  H     *     0      -3.744   0.231  -1.388  1.00  0.00           H  
HETATM   62  H     *     0       2.334   0.325  -1.312  1.00  0.00           H  
HETATM   63  H     *     0       2.840   1.932  -0.739  1.00  0.00           H  
HETATM   64  H     *     0       3.723  -1.569  -1.057  1.00  0.00           H  
HETATM   65  H     *     0       5.943  -2.490  -0.454  1.00  0.00           H  
HETATM   66  H     *     0       7.551  -1.109   0.830  1.00  0.00           H  
HETATM   67  H     *     0       6.938   1.193   1.515  1.00  0.00           H  
HETATM   68  H     *     0       4.718   2.116   0.912  1.00  0.00           H  
HETATM   69  H     *     0      -1.295   3.175  -1.781  1.00  0.00           H  
HETATM   70  H     *     0       0.031   3.934  -0.867  1.00  0.00           H  
HETATM   71  H     *     0      -1.460   3.441  -0.029  1.00  0.00           H  
HETATM   72  H     *     0      -0.005  -0.120  -1.115  1.00  0.00           H  
HETATM   73  H     *     0       0.262   2.034  -3.242  1.00  0.00           H  
HETATM   74  H     *     0       0.488   0.286  -3.490  1.00  0.00           H  
HETATM   75  H     *     0       1.605   1.187  -2.437  1.00  0.00           H  
CONECT    1    2    2
CONECT    2    1    1    3   28
CONECT    3    2    4   21   34
CONECT    4    3    5   35
CONECT    5    4    6   36   37
CONECT    6    5    7   38   39
CONECT    7    6    8   40   41
CONECT    8    7    9   42   43
CONECT    9    8   10   44   45
CONECT   10    9   11   46   47
CONECT   11   10   12   13
CONECT   12   11   48   49   50
CONECT   13   11   14   20   20
CONECT   14   13   15   19   51
CONECT   15   14   16   52   53
CONECT   16   15   17   18   54
CONECT   17   16   55   56   57
CONECT   18   16   58   59   60
CONECT   19   14   31   61
CONECT   20   13   13
CONECT   21    3   22   62   63
CONECT   22   21   23   27   27
CONECT   23   22   24   24   64
CONECT   24   23   23   25   65
CONECT   25   24   26   26   66
CONECT   26   25   25   27   67
CONECT   27   22   22   26   68
CONECT   28    2   29   30
CONECT   29   28   69   70   71
CONECT   30   28   31   33   72
CONECT   31   19   30   32   32
CONECT   32   31   31
CONECT   33   30   73   74   75
CONECT   34    3
CONECT   35    4
CONECT   36    5
CONECT   37    5
CONECT   38    6
CONECT   39    6
CONECT   40    7
CONECT   41    7
CONECT   42    8
CONECT   43    8
CONECT   44    9
CONECT   45    9
CONECT   46   10
CONECT   47   10
CONECT   48   12
CONECT   49   12
CONECT   50   12
CONECT   51   14
CONECT   52   15
CONECT   53   15
CONECT   54   16
CONECT   55   17
CONECT   56   17
CONECT   57   17
CONECT   58   18
CONECT   59   18
CONECT   60   18
CONECT   61   19
CONECT   62   21
CONECT   63   21
CONECT   64   23
CONECT   65   24
CONECT   66   25
CONECT   67   26
CONECT   68   27
CONECT   69   29
CONECT   70   29
CONECT   71   29
CONECT   72   30
CONECT   73   33
CONECT   74   33
CONECT   75   33
END
