# Supplementary material for: Addressing Challenges of Macrocyclic Conformational Sampling in Polar and Apolar Solvents: Lessons for Chameleonicity
Source: J Chem Inf Model. 2023 Nov 9;63(22):7107–23. doi: 10.1021/acs.jcim.3c01123 (PMC10685455; doi:10.1021/acs.jcim.3c01123)
Supplement: Supplementary file 2 — ci3c01123_si_002.zip [file ci3c01123_si_002.zip › structures/protonated/macrocycle_1.pdb]

REMARK  99                                                                      
REMARK  99 MOE v2019.01 (Chemical Computing Group ULC) Wed Nov  4 10:05:44 2020 
HETATM    1  O1  UNK   900       0.823   3.484   5.833  1.00  0.00           O  
HETATM    2  C1  UNK   900       0.661   2.877   4.774  1.00  0.00           C  
HETATM    3  C2  UNK   900      -0.476   1.824   4.684  1.00  0.00           C  
HETATM    4  N1  UNK   900       0.172   0.518   4.949  1.00  0.00           N  
HETATM    5  C3  UNK   900      -0.640  -0.702   4.871  1.00  0.00           C  
HETATM    6  C4  UNK   900      -1.643  -0.819   3.689  1.00  0.00           C  
HETATM    7  N2  UNK   900      -1.195  -0.294   2.401  1.00  0.00           N  
HETATM    8  C5  UNK   900      -0.164  -0.735   1.666  1.00  0.00           C  
HETATM    9  C6  UNK   900       0.198   0.146   0.450  1.00  0.00           C  
HETATM   10  C7  UNK   900       1.564  -0.129  -0.242  1.00  0.00           C  
HETATM   11  C8  UNK   900       1.449  -0.712  -1.669  1.00  0.00           C  
HETATM   12  C9  UNK   900       0.767  -2.098  -1.695  1.00  0.00           C  
HETATM   13  C10 UNK   900       2.821  -0.717  -2.380  1.00  0.00           C  
HETATM   14  N3  UNK   900      -0.052   1.584   0.655  1.00  0.00           N  
HETATM   15  O2  UNK   900       0.481  -1.751   1.923  1.00  0.00           O  
HETATM   16  C11 UNK   900      -1.678   2.133   5.626  1.00  0.00           C  
HETATM   17  C12 UNK   900      -2.476   3.377   5.265  1.00  0.00           C  
HETATM   18  C13 UNK   900      -2.236   4.603   5.921  1.00  0.00           C  
HETATM   19  C14 UNK   900      -2.906   5.750   5.518  1.00  0.00           C  
HETATM   20  C15 UNK   900      -3.796   5.703   4.453  1.00  0.00           C  
HETATM   21  C16 UNK   900      -4.018   4.510   3.775  1.00  0.00           C  
HETATM   22  C17 UNK   900      -3.358   3.352   4.163  1.00  0.00           C  
HETATM   23  N4  UNK   900       1.470   3.134   3.721  1.00  0.00           N  
HETATM   24  C18 UNK   900       1.650   2.460   2.424  1.00  0.00           C  
HETATM   25  C19 UNK   900       0.417   2.554   1.477  1.00  0.00           C  
HETATM   26  O3  UNK   900      -0.146   3.648   1.457  1.00  0.00           O  
HETATM   27  C20 UNK   900       2.434   1.150   2.624  1.00  0.00           C  
HETATM   28  H1  UNK   900       0.555   0.561   5.883  1.00  0.00           H  
HETATM   29  H2  UNK   900      -0.867   1.862   3.674  1.00  0.00           H  
HETATM   30  H6  UNK   900      -0.574  -0.121  -0.271  1.00  0.00           H  
HETATM   31  H3  UNK   900       2.367   3.113   1.925  1.00  0.00           H  
HETATM   32  H5  UNK   900       0.082  -1.516   4.801  1.00  0.00           H  
HETATM   33  H6  UNK   900      -1.160  -0.829   5.821  1.00  0.00           H  
HETATM   34  H7  UNK   900      -1.959  -1.857   3.570  1.00  0.00           H  
HETATM   35  H8  UNK   900      -2.547  -0.263   3.935  1.00  0.00           H  
HETATM   36  H2  UNK   900      -1.668   0.542   2.088  1.00  0.00           H  
HETATM   37  H70 UNK   900       2.113   0.811  -0.320  1.00  0.00           H  
HETATM   38  H71 UNK   900       2.194  -0.789   0.355  1.00  0.00           H  
HETATM   39  H12 UNK   900       0.813  -0.031  -2.237  1.00  0.00           H  
HETATM   40  H93 UNK   900       0.626  -2.505  -0.695  1.00  0.00           H  
HETATM   41  H94 UNK   900       1.332  -2.840  -2.259  1.00  0.00           H  
HETATM   42  H95 UNK   900      -0.218  -2.033  -2.158  1.00  0.00           H  
HETATM   43  H16 UNK   900       3.179  -1.722  -2.604  1.00  0.00           H  
HETATM   44  H17 UNK   900       3.595  -0.238  -1.780  1.00  0.00           H  
HETATM   45  H18 UNK   900       2.768  -0.175  -3.324  1.00  0.00           H  
HETATM   46  H19 UNK   900      -0.819   1.892   0.076  1.00  0.00           H  
HETATM   47  H20 UNK   900      -2.381   1.301   5.612  1.00  0.00           H  
HETATM   48  H21 UNK   900      -1.349   2.202   6.664  1.00  0.00           H  
HETATM   49  H22 UNK   900      -1.531   4.654   6.739  1.00  0.00           H  
HETATM   50  H23 UNK   900      -2.728   6.685   6.030  1.00  0.00           H  
HETATM   51  H24 UNK   900      -4.310   6.601   4.143  1.00  0.00           H  
HETATM   52  H25 UNK   900      -4.699   4.486   2.937  1.00  0.00           H  
HETATM   53  H26 UNK   900      -3.520   2.433   3.618  1.00  0.00           H  
HETATM   54  H27 UNK   900       2.141   3.875   3.864  1.00  0.00           H  
HETATM   55  H28 UNK   900       2.961   0.850   1.724  1.00  0.00           H  
HETATM   56  H29 UNK   900       1.836   0.322   2.982  1.00  0.00           H  
HETATM   57  H30 UNK   900       3.218   1.296   3.368  1.00  0.00           H  
CONECT    1    2    2
CONECT    2    1    1    3   23
CONECT    3    2    4   16   29
CONECT    4    3    5   28
CONECT    5    4    6   32   33
CONECT    6    5    7   34   35
CONECT    7    6    8   36
CONECT    8    7    9   15   15
CONECT    9    8   10   14   30
CONECT   10    9   11   37   38
CONECT   11   10   12   13   39
CONECT   12   11   40   41   42
CONECT   13   11   43   44   45
CONECT   14    9   25   46
CONECT   15    8    8
CONECT   16    3   17   47   48
CONECT   17   16   18   22   22
CONECT   18   17   19   19   49
CONECT   19   18   18   20   50
CONECT   20   19   21   21   51
CONECT   21   20   20   22   52
CONECT   22   17   17   21   53
CONECT   23    2   24   54
CONECT   24   23   25   27   31
CONECT   25   14   24   26   26
CONECT   26   25   25
CONECT   27   24   55   56   57
CONECT   28    4
CONECT   29    3
CONECT   30    9
CONECT   31   24
CONECT   32    5
CONECT   33    5
CONECT   34    6
CONECT   35    6
CONECT   36    7
CONECT   37   10
CONECT   38   10
CONECT   39   11
CONECT   40   12
CONECT   41   12
CONECT   42   12
CONECT   43   13
CONECT   44   13
CONECT   45   13
CONECT   46   14
CONECT   47   16
CONECT   48   16
CONECT   49   18
CONECT   50   19
CONECT   51   20
CONECT   52   21
CONECT   53   22
CONECT   54   23
CONECT   55   27
CONECT   56   27
CONECT   57   27
END
