# Supplementary material for: Addressing Challenges of Macrocyclic Conformational Sampling in Polar and Apolar Solvents: Lessons for Chameleonicity
Source: J Chem Inf Model. 2023 Nov 9;63(22):7107–23. doi: 10.1021/acs.jcim.3c01123 (PMC10685455; doi:10.1021/acs.jcim.3c01123)
Supplement: Supplementary file 2 — ci3c01123_si_002.zip [file ci3c01123_si_002.zip › structures/protonated/macrocycle_2.pdb]

REMARK  99                                                                      
REMARK  99 MOE v2019.01 (Chemical Computing Group ULC) Tue Nov  3 17:37:59 2020 
HETATM    1  O     *     0      -2.174  -2.434  -0.709  1.00  0.00           O  
HETATM    2  C     *     0      -1.146  -1.750  -0.462  1.00  0.00           C  
HETATM    3  C     *     0      -1.204  -0.248  -0.514  1.00  0.00           C  
HETATM    4  N     *     0      -2.190   0.252  -1.473  1.00  0.00           N  
HETATM    5  C     *     0      -1.727   0.058  -2.850  1.00  0.00           C  
HETATM    6  C     *     0      -0.365   0.698  -3.120  1.00  0.00           C  
HETATM    7  C     *     0      -0.310   2.141  -2.644  1.00  0.00           C  
HETATM    8  N     *     0       1.055   2.643  -2.731  1.00  0.00           N  
HETATM    9  C     *     0       2.140   2.143  -1.941  1.00  0.00           C  
HETATM   10  C     *     0       1.932   1.022  -0.960  1.00  0.00           C  
HETATM   11  C     *     0       2.482   1.336   0.438  1.00  0.00           C  
HETATM   12  C     *     0       4.002   1.440   0.491  1.00  0.00           C  
HETATM   13  C     *     0       4.398   2.371   1.617  1.00  0.00           C  
HETATM   14  C     *     0       4.615   0.077   0.740  1.00  0.00           C  
HETATM   15  N     *     0       2.459  -0.227  -1.500  1.00  0.00           N  
HETATM   16  O     *     0       3.292   2.619  -2.119  1.00  0.00           O  
HETATM   17  C     *     0      -1.422   0.372   0.869  1.00  0.00           C  
HETATM   18  C     *     0      -2.745   0.020   1.471  1.00  0.00           C  
HETATM   19  C     *     0      -3.879   0.786   1.174  1.00  0.00           C  
HETATM   20  C     *     0      -5.117   0.450   1.731  1.00  0.00           C  
HETATM   21  C     *     0      -5.223  -0.652   2.585  1.00  0.00           C  
HETATM   22  C     *     0      -4.092  -1.418   2.883  1.00  0.00           C  
HETATM   23  C     *     0      -2.854  -1.083   2.326  1.00  0.00           C  
HETATM   24  N     *     0       0.059  -2.414  -0.071  1.00  0.00           N  
HETATM   25  C     *     0       1.287  -1.692   0.235  1.00  0.00           C  
HETATM   26  C     *     0       2.120  -1.525  -1.001  1.00  0.00           C  
HETATM   27  O     *     0       2.542  -2.544  -1.610  1.00  0.00           O  
HETATM   28  C     *     0       2.066  -2.440   1.298  1.00  0.00           C  
HETATM   29  H     *     0      -0.224   0.070  -0.870  1.00  0.00           H  
HETATM   30  H     *     0      -3.059  -0.246  -1.343  1.00  0.00           H  
HETATM   31  H     *     0      -1.652  -1.012  -3.043  1.00  0.00           H  
HETATM   32  H     *     0      -2.458   0.499  -3.527  1.00  0.00           H  
HETATM   33  H     *     0      -0.171   0.673  -4.192  1.00  0.00           H  
HETATM   34  H     *     0       0.402   0.126  -2.599  1.00  0.00           H  
HETATM   35  H     *     0      -0.648   2.193  -1.609  1.00  0.00           H  
HETATM   36  H     *     0      -0.960   2.753  -3.270  1.00  0.00           H  
HETATM   37  H     *     0       1.247   3.387  -3.387  1.00  0.00           H  
HETATM   38  H     *     0       0.857   0.904  -0.820  1.00  0.00           H  
HETATM   39  H     *     0       2.061   2.286   0.768  1.00  0.00           H  
HETATM   40  H     *     0       2.168   0.543   1.117  1.00  0.00           H  
HETATM   41  H     *     0       4.363   1.825  -0.463  1.00  0.00           H  
HETATM   42  H     *     0       4.031   1.974   2.563  1.00  0.00           H  
HETATM   43  H     *     0       3.964   3.356   1.444  1.00  0.00           H  
HETATM   44  H     *     0       5.484   2.454   1.655  1.00  0.00           H  
HETATM   45  H     *     0       4.257  -0.314   1.693  1.00  0.00           H  
HETATM   46  H     *     0       5.701   0.167   0.769  1.00  0.00           H  
HETATM   47  H     *     0       4.328  -0.603  -0.062  1.00  0.00           H  
HETATM   48  H     *     0       3.104  -0.172  -2.275  1.00  0.00           H  
HETATM   49  H     *     0      -0.634   0.020   1.535  1.00  0.00           H  
HETATM   50  H     *     0      -1.361   1.456   0.776  1.00  0.00           H  
HETATM   51  H     *     0      -3.797   1.637   0.514  1.00  0.00           H  
HETATM   52  H     *     0      -5.991   1.042   1.502  1.00  0.00           H  
HETATM   53  H     *     0      -6.179  -0.912   3.015  1.00  0.00           H  
HETATM   54  H     *     0      -4.175  -2.269   3.543  1.00  0.00           H  
HETATM   55  H     *     0      -1.981  -1.676   2.556  1.00  0.00           H  
HETATM   56  H     *     0       0.059  -3.422  -0.004  1.00  0.00           H  
HETATM   57  H     *     0       1.031  -0.701   0.610  1.00  0.00           H  
HETATM   58  H     *     0       2.325  -3.432   0.928  1.00  0.00           H  
HETATM   59  H     *     0       1.456  -2.535   2.196  1.00  0.00           H  
HETATM   60  H     *     0       2.978  -1.891   1.534  1.00  0.00           H  
CONECT    1    2    2
CONECT    2    1    1    3   24
CONECT    3    2    4   17   29
CONECT    4    3    5   30
CONECT    5    4    6   31   32
CONECT    6    5    7   33   34
CONECT    7    6    8   35   36
CONECT    8    7    9   37
CONECT    9    8   10   16   16
CONECT   10    9   11   15   38
CONECT   11   10   12   39   40
CONECT   12   11   13   14   41
CONECT   13   12   42   43   44
CONECT   14   12   45   46   47
CONECT   15   10   26   48
CONECT   16    9    9
CONECT   17    3   18   49   50
CONECT   18   17   19   23   23
CONECT   19   18   20   20   51
CONECT   20   19   19   21   52
CONECT   21   20   22   22   53
CONECT   22   21   21   23   54
CONECT   23   18   18   22   55
CONECT   24    2   25   56
CONECT   25   24   26   28   57
CONECT   26   15   25   27   27
CONECT   27   26   26
CONECT   28   25   58   59   60
CONECT   29    3
CONECT   30    4
CONECT   31    5
CONECT   32    5
CONECT   33    6
CONECT   34    6
CONECT   35    7
CONECT   36    7
CONECT   37    8
CONECT   38   10
CONECT   39   11
CONECT   40   11
CONECT   41   12
CONECT   42   13
CONECT   43   13
CONECT   44   13
CONECT   45   14
CONECT   46   14
CONECT   47   14
CONECT   48   15
CONECT   49   17
CONECT   50   17
CONECT   51   19
CONECT   52   20
CONECT   53   21
CONECT   54   22
CONECT   55   23
CONECT   56   24
CONECT   57   25
CONECT   58   28
CONECT   59   28
CONECT   60   28
END
