# Supplementary material for: Addressing Challenges of Macrocyclic Conformational Sampling in Polar and Apolar Solvents: Lessons for Chameleonicity
Source: J Chem Inf Model. 2023 Nov 9;63(22):7107–23. doi: 10.1021/acs.jcim.3c01123 (PMC10685455; doi:10.1021/acs.jcim.3c01123)
Supplement: Supplementary file 2 — ci3c01123_si_002.zip [file ci3c01123_si_002.zip › structures/protonated/macrocycle_4.pdb]

REMARK  99                                                                      
REMARK  99 MOE v2019.01 (Chemical Computing Group ULC) Tue Nov  3 17:37:59 2020 
HETATM    1  O     *     0       2.212  -0.554  -2.892  1.00  0.00           O  
HETATM    2  C     *     0       1.850  -0.468  -1.690  1.00  0.00           C  
HETATM    3  C     *     0       2.685   0.374  -0.764  1.00  0.00           C  
HETATM    4  N     *     0       1.905   1.438  -0.126  1.00  0.00           N  
HETATM    5  C     *     0       1.488   2.412  -1.129  1.00  0.00           C  
HETATM    6  C     *     0       0.066   2.112  -1.577  1.00  0.00           C  
HETATM    7  C     *     0      -0.953   2.661  -0.586  1.00  0.00           C  
HETATM    8  C     *     0      -2.185   1.764  -0.462  1.00  0.00           C  
HETATM    9  C     *     0      -2.758   1.393  -1.824  1.00  0.00           C  
HETATM   10  N     *     0      -4.093   0.815  -1.712  1.00  0.00           N  
HETATM   11  C     *     0      -4.432  -0.494  -1.226  1.00  0.00           C  
HETATM   12  C     *     0      -3.570  -1.280  -0.277  1.00  0.00           C  
HETATM   13  C     *     0      -3.720  -0.746   1.145  1.00  0.00           C  
HETATM   14  C     *     0      -5.042  -1.175   1.763  1.00  0.00           C  
HETATM   15  C     *     0      -5.304  -0.347   3.002  1.00  0.00           C  
HETATM   16  C     *     0      -4.989  -2.641   2.146  1.00  0.00           C  
HETATM   17  N     *     0      -2.172  -1.256  -0.674  1.00  0.00           N  
HETATM   18  O     *     0      -5.553  -0.975  -1.535  1.00  0.00           O  
HETATM   19  C     *     0       3.380  -0.494   0.278  1.00  0.00           C  
HETATM   20  C     *     0       4.454   0.266   0.979  1.00  0.00           C  
HETATM   21  C     *     0       5.718   0.399   0.392  1.00  0.00           C  
HETATM   22  C     *     0       6.719   1.126   1.044  1.00  0.00           C  
HETATM   23  C     *     0       6.457   1.723   2.281  1.00  0.00           C  
HETATM   24  C     *     0       5.193   1.594   2.867  1.00  0.00           C  
HETATM   25  C     *     0       4.192   0.868   2.215  1.00  0.00           C  
HETATM   26  N     *     0       0.617  -1.094  -1.301  1.00  0.00           N  
HETATM   27  C     *     0       0.230  -1.616   0.009  1.00  0.00           C  
HETATM   28  C     *     0      -1.182  -2.086  -0.057  1.00  0.00           C  
HETATM   29  O     *     0      -1.513  -3.158   0.516  1.00  0.00           O  
HETATM   30  C     *     0       0.301  -0.560   1.097  1.00  0.00           C  
HETATM   31  H     *     0       3.447   0.861  -1.372  1.00  0.00           H  
HETATM   32  H     *     0       1.088   1.038   0.313  1.00  0.00           H  
HETATM   33  H     *     0       1.529   3.413  -0.700  1.00  0.00           H  
HETATM   34  H     *     0       2.157   2.357  -1.988  1.00  0.00           H  
HETATM   35  H     *     0      -0.104   2.570  -2.551  1.00  0.00           H  
HETATM   36  H     *     0      -0.061   1.032  -1.656  1.00  0.00           H  
HETATM   37  H     *     0      -1.271   3.648  -0.921  1.00  0.00           H  
HETATM   38  H     *     0      -0.480   2.744   0.393  1.00  0.00           H  
HETATM   39  H     *     0      -2.949   2.291   0.110  1.00  0.00           H  
HETATM   40  H     *     0      -1.904   0.851   0.063  1.00  0.00           H  
HETATM   41  H     *     0      -2.098   0.667  -2.298  1.00  0.00           H  
HETATM   42  H     *     0      -2.813   2.291  -2.440  1.00  0.00           H  
HETATM   43  H     *     0      -4.862   1.398  -2.008  1.00  0.00           H  
HETATM   44  H     *     0      -3.908  -2.316  -0.309  1.00  0.00           H  
HETATM   45  H     *     0      -2.902  -1.129   1.756  1.00  0.00           H  
HETATM   46  H     *     0      -3.677   0.343   1.121  1.00  0.00           H  
HETATM   47  H     *     0      -5.840  -1.025   1.036  1.00  0.00           H  
HETATM   48  H     *     0      -4.500  -0.505   3.721  1.00  0.00           H  
HETATM   49  H     *     0      -6.253  -0.648   3.446  1.00  0.00           H  
HETATM   50  H     *     0      -5.347   0.708   2.731  1.00  0.00           H  
HETATM   51  H     *     0      -4.192  -2.798   2.873  1.00  0.00           H  
HETATM   52  H     *     0      -4.794  -3.242   1.258  1.00  0.00           H  
HETATM   53  H     *     0      -5.943  -2.937   2.583  1.00  0.00           H  
HETATM   54  H     *     0      -1.888  -0.630  -1.414  1.00  0.00           H  
HETATM   55  H     *     0       2.645  -0.829   1.010  1.00  0.00           H  
HETATM   56  H     *     0       3.821  -1.360  -0.216  1.00  0.00           H  
HETATM   57  H     *     0       5.920  -0.060  -0.565  1.00  0.00           H  
HETATM   58  H     *     0       7.695   1.226   0.592  1.00  0.00           H  
HETATM   59  H     *     0       7.231   2.284   2.784  1.00  0.00           H  
HETATM   60  H     *     0       4.991   2.055   3.822  1.00  0.00           H  
HETATM   61  H     *     0       3.215   0.772   2.666  1.00  0.00           H  
HETATM   62  H     *     0      -0.076  -1.186  -2.030  1.00  0.00           H  
HETATM   63  H     *     0       0.924  -2.420   0.253  1.00  0.00           H  
HETATM   64  H     *     0      -0.390   0.250   0.863  1.00  0.00           H  
HETATM   65  H     *     0       1.316  -0.166   1.155  1.00  0.00           H  
HETATM   66  H     *     0       0.028  -1.005   2.054  1.00  0.00           H  
CONECT    1    2    2
CONECT    2    1    1    3   26
CONECT    3    2    4   19   31
CONECT    4    3    5   32
CONECT    5    4    6   33   34
CONECT    6    5    7   35   36
CONECT    7    6    8   37   38
CONECT    8    7    9   39   40
CONECT    9    8   10   41   42
CONECT   10    9   11   43
CONECT   11   10   12   18   18
CONECT   12   11   13   17   44
CONECT   13   12   14   45   46
CONECT   14   13   15   16   47
CONECT   15   14   48   49   50
CONECT   16   14   51   52   53
CONECT   17   12   28   54
CONECT   18   11   11
CONECT   19    3   20   55   56
CONECT   20   19   21   25   25
CONECT   21   20   22   22   57
CONECT   22   21   21   23   58
CONECT   23   22   24   24   59
CONECT   24   23   23   25   60
CONECT   25   20   20   24   61
CONECT   26    2   27   62
CONECT   27   26   28   30   63
CONECT   28   17   27   29   29
CONECT   29   28   28
CONECT   30   27   64   65   66
CONECT   31    3
CONECT   32    4
CONECT   33    5
CONECT   34    5
CONECT   35    6
CONECT   36    6
CONECT   37    7
CONECT   38    7
CONECT   39    8
CONECT   40    8
CONECT   41    9
CONECT   42    9
CONECT   43   10
CONECT   44   12
CONECT   45   13
CONECT   46   13
CONECT   47   14
CONECT   48   15
CONECT   49   15
CONECT   50   15
CONECT   51   16
CONECT   52   16
CONECT   53   16
CONECT   54   17
CONECT   55   19
CONECT   56   19
CONECT   57   21
CONECT   58   22
CONECT   59   23
CONECT   60   24
CONECT   61   25
CONECT   62   26
CONECT   63   27
CONECT   64   30
CONECT   65   30
CONECT   66   30
END
