# Supplementary material for: Addressing Challenges of Macrocyclic Conformational Sampling in Polar and Apolar Solvents: Lessons for Chameleonicity
Source: J Chem Inf Model. 2023 Nov 9;63(22):7107–23. doi: 10.1021/acs.jcim.3c01123 (PMC10685455; doi:10.1021/acs.jcim.3c01123)
Supplement: Supplementary file 2 — ci3c01123_si_002.zip [file ci3c01123_si_002.zip › structures/protonated/macrocycle_8.pdb]

REMARK  99                                                                      
REMARK  99 MOE v2019.01 (Chemical Computing Group ULC) Tue Nov  3 17:37:59 2020 
HETATM    1  O     *     0       3.108  -0.274  -2.882  1.00  0.00           O  
HETATM    2  C     *     0       1.981  -0.404  -2.338  1.00  0.00           C  
HETATM    3  C     *     0       1.374   0.794  -1.666  1.00  0.00           C  
HETATM    4  N     *     0       0.037   1.062  -2.171  1.00  0.00           N  
HETATM    5  C     *     0       0.115   2.309  -2.917  1.00  0.00           C  
HETATM    6  C     *     0      -0.934   3.297  -2.422  1.00  0.00           C  
HETATM    7  C     *     0      -0.500   3.970  -1.128  1.00  0.00           C  
HETATM    8  C     *     0      -0.766   3.050   0.045  1.00  0.00           C  
HETATM    9  C     *     0      -0.236   3.647   1.334  1.00  0.00           C  
HETATM   10  C     *     0      -0.158   2.567   2.407  1.00  0.00           C  
HETATM   11  C     *     0      -1.485   2.361   3.137  1.00  0.00           C  
HETATM   12  C     *     0      -2.590   1.850   2.221  1.00  0.00           C  
HETATM   13  C     *     0      -2.271   0.468   1.680  1.00  0.00           C  
HETATM   14  N     *     0      -2.710   0.397   0.296  1.00  0.00           N  
HETATM   15  C     *     0      -2.692  -0.793  -0.497  1.00  0.00           C  
HETATM   16  C     *     0      -2.348  -2.137   0.072  1.00  0.00           C  
HETATM   17  C     *     0      -3.322  -2.518   1.179  1.00  0.00           C  
HETATM   18  C     *     0      -3.310  -4.017   1.431  1.00  0.00           C  
HETATM   19  C     *     0      -2.178  -4.385   2.371  1.00  0.00           C  
HETATM   20  C     *     0      -4.625  -4.426   2.060  1.00  0.00           C  
HETATM   21  N     *     0      -0.972  -2.177   0.558  1.00  0.00           N  
HETATM   22  O     *     0      -3.000  -0.717  -1.714  1.00  0.00           O  
HETATM   23  C     *     0       1.352   0.650  -0.151  1.00  0.00           C  
HETATM   24  C     *     0       2.695   0.930   0.432  1.00  0.00           C  
HETATM   25  C     *     0       3.103   2.250   0.651  1.00  0.00           C  
HETATM   26  C     *     0       4.367   2.513   1.187  1.00  0.00           C  
HETATM   27  C     *     0       5.227   1.455   1.500  1.00  0.00           C  
HETATM   28  C     *     0       4.822   0.136   1.277  1.00  0.00           C  
HETATM   29  C     *     0       3.558  -0.127   0.742  1.00  0.00           C  
HETATM   30  N     *     0       1.340  -1.686  -2.380  1.00  0.00           N  
HETATM   31  C     *     0       0.050  -2.013  -1.780  1.00  0.00           C  
HETATM   32  C     *     0       0.173  -2.242  -0.298  1.00  0.00           C  
HETATM   33  O     *     0       1.293  -2.528   0.205  1.00  0.00           O  
HETATM   34  C     *     0      -0.497  -3.262  -2.441  1.00  0.00           C  
HETATM   35  H     *     0       2.011   1.645  -1.907  1.00  0.00           H  
HETATM   36  H     *     0      -0.263   0.312  -2.777  1.00  0.00           H  
HETATM   37  H     *     0       1.106   2.743  -2.786  1.00  0.00           H  
HETATM   38  H     *     0      -0.056   2.105  -3.974  1.00  0.00           H  
HETATM   39  H     *     0      -1.088   4.061  -3.184  1.00  0.00           H  
HETATM   40  H     *     0      -1.868   2.764  -2.248  1.00  0.00           H  
HETATM   41  H     *     0       0.565   4.195  -1.177  1.00  0.00           H  
HETATM   42  H     *     0      -1.061   4.895  -0.996  1.00  0.00           H  
HETATM   43  H     *     0      -1.841   2.894   0.140  1.00  0.00           H  
HETATM   44  H     *     0      -0.275   2.094  -0.133  1.00  0.00           H  
HETATM   45  H     *     0      -0.904   4.441   1.667  1.00  0.00           H  
HETATM   46  H     *     0       0.759   4.058   1.161  1.00  0.00           H  
HETATM   47  H     *     0       0.600   2.854   3.136  1.00  0.00           H  
HETATM   48  H     *     0       0.130   1.627   1.935  1.00  0.00           H  
HETATM   49  H     *     0      -1.799   3.314   3.564  1.00  0.00           H  
HETATM   50  H     *     0      -1.333   1.637   3.937  1.00  0.00           H  
HETATM   51  H     *     0      -2.704   2.540   1.385  1.00  0.00           H  
HETATM   52  H     *     0      -3.523   1.803   2.783  1.00  0.00           H  
HETATM   53  H     *     0      -2.793  -0.286   2.269  1.00  0.00           H  
HETATM   54  H     *     0      -1.197   0.292   1.734  1.00  0.00           H  
HETATM   55  H     *     0      -3.051   1.245  -0.134  1.00  0.00           H  
HETATM   56  H     *     0      -2.435  -2.868  -0.732  1.00  0.00           H  
HETATM   57  H     *     0      -3.038  -2.001   2.096  1.00  0.00           H  
HETATM   58  H     *     0      -4.328  -2.215   0.888  1.00  0.00           H  
HETATM   59  H     *     0      -3.168  -4.534   0.482  1.00  0.00           H  
HETATM   60  H     *     0      -2.314  -3.871   3.323  1.00  0.00           H  
HETATM   61  H     *     0      -1.227  -4.086   1.930  1.00  0.00           H  
HETATM   62  H     *     0      -2.179  -5.462   2.536  1.00  0.00           H  
HETATM   63  H     *     0      -4.753  -3.902   3.007  1.00  0.00           H  
HETATM   64  H     *     0      -4.624  -5.502   2.237  1.00  0.00           H  
HETATM   65  H     *     0      -5.444  -4.169   1.389  1.00  0.00           H  
HETATM   66  H     *     0      -0.819  -2.158   1.556  1.00  0.00           H  
HETATM   67  H     *     0       0.630   1.353   0.263  1.00  0.00           H  
HETATM   68  H     *     0       1.057  -0.367   0.106  1.00  0.00           H  
HETATM   69  H     *     0       2.441   3.067   0.406  1.00  0.00           H  
HETATM   70  H     *     0       4.679   3.532   1.359  1.00  0.00           H  
HETATM   71  H     *     0       6.204   1.657   1.914  1.00  0.00           H  
HETATM   72  H     *     0       5.486  -0.681   1.518  1.00  0.00           H  
HETATM   73  H     *     0       3.247  -1.147   0.568  1.00  0.00           H  
HETATM   74  H     *     0       1.823  -2.427  -2.867  1.00  0.00           H  
HETATM   75  H     *     0      -0.626  -1.172  -1.934  1.00  0.00           H  
HETATM   76  H     *     0       0.191  -4.091  -2.277  1.00  0.00           H  
HETATM   77  H     *     0      -0.607  -3.088  -3.511  1.00  0.00           H  
HETATM   78  H     *     0      -1.468  -3.505  -2.011  1.00  0.00           H  
CONECT    1    2    2
CONECT    2    1    1    3   30
CONECT    3    2    4   23   35
CONECT    4    3    5   36
CONECT    5    4    6   37   38
CONECT    6    5    7   39   40
CONECT    7    6    8   41   42
CONECT    8    7    9   43   44
CONECT    9    8   10   45   46
CONECT   10    9   11   47   48
CONECT   11   10   12   49   50
CONECT   12   11   13   51   52
CONECT   13   12   14   53   54
CONECT   14   13   15   55
CONECT   15   14   16   22   22
CONECT   16   15   17   21   56
CONECT   17   16   18   57   58
CONECT   18   17   19   20   59
CONECT   19   18   60   61   62
CONECT   20   18   63   64   65
CONECT   21   16   32   66
CONECT   22   15   15
CONECT   23    3   24   67   68
CONECT   24   23   25   29   29
CONECT   25   24   26   26   69
CONECT   26   25   25   27   70
CONECT   27   26   28   28   71
CONECT   28   27   27   29   72
CONECT   29   24   24   28   73
CONECT   30    2   31   74
CONECT   31   30   32   34   75
CONECT   32   21   31   33   33
CONECT   33   32   32
CONECT   34   31   76   77   78
CONECT   35    3
CONECT   36    4
CONECT   37    5
CONECT   38    5
CONECT   39    6
CONECT   40    6
CONECT   41    7
CONECT   42    7
CONECT   43    8
CONECT   44    8
CONECT   45    9
CONECT   46    9
CONECT   47   10
CONECT   48   10
CONECT   49   11
CONECT   50   11
CONECT   51   12
CONECT   52   12
CONECT   53   13
CONECT   54   13
CONECT   55   14
CONECT   56   16
CONECT   57   17
CONECT   58   17
CONECT   59   18
CONECT   60   19
CONECT   61   19
CONECT   62   19
CONECT   63   20
CONECT   64   20
CONECT   65   20
CONECT   66   21
CONECT   67   23
CONECT   68   23
CONECT   69   25
CONECT   70   26
CONECT   71   27
CONECT   72   28
CONECT   73   29
CONECT   74   30
CONECT   75   31
CONECT   76   34
CONECT   77   34
CONECT   78   34
END
