# Supplementary material for: Addressing Challenges of Macrocyclic Conformational Sampling in Polar and Apolar Solvents: Lessons for Chameleonicity
Source: J Chem Inf Model. 2023 Nov 9;63(22):7107–23. doi: 10.1021/acs.jcim.3c01123 (PMC10685455; doi:10.1021/acs.jcim.3c01123)
Supplement: Supplementary file 2 — ci3c01123_si_002.zip [file ci3c01123_si_002.zip › structures/protonated/macrocycle_9.pdb]

REMARK  99                                                                      
REMARK  99 MOE v2019.01 (Chemical Computing Group ULC) Tue Nov  3 17:37:59 2020 
HETATM    1  O     *     0       3.172   1.353  -1.281  1.00  0.00           O  
HETATM    2  C     *     0       2.195   1.408  -0.485  1.00  0.00           C  
HETATM    3  C     *     0       1.762   0.171   0.257  1.00  0.00           C  
HETATM    4  N     *     0       1.752  -0.984  -0.637  1.00  0.00           N  
HETATM    5  C     *     0       0.994  -2.053  -0.003  1.00  0.00           C  
HETATM    6  C     *     0       0.416  -2.961  -1.068  1.00  0.00           C  
HETATM    7  C     *     0       0.002  -4.278  -0.438  1.00  0.00           C  
HETATM    8  C     *     0      -0.820  -5.075  -1.434  1.00  0.00           C  
HETATM    9  C     *     0      -2.300  -4.871  -1.145  1.00  0.00           C  
HETATM   10  C     *     0      -3.088  -4.745  -2.448  1.00  0.00           C  
HETATM   11  C     *     0      -2.824  -3.396  -3.116  1.00  0.00           C  
HETATM   12  C     *     0      -3.362  -2.271  -2.250  1.00  0.00           C  
HETATM   13  C     *     0      -2.761  -0.948  -2.682  1.00  0.00           C  
HETATM   14  C     *     0      -2.834   0.055  -1.543  1.00  0.00           C  
HETATM   15  N     *     0      -1.953  -0.368  -0.460  1.00  0.00           N  
HETATM   16  C     *     0      -1.792   0.357   0.761  1.00  0.00           C  
HETATM   17  C     *     0      -2.424   1.696   0.991  1.00  0.00           C  
HETATM   18  C     *     0      -3.931   1.541   1.137  1.00  0.00           C  
HETATM   19  C     *     0      -4.549   2.775   1.771  1.00  0.00           C  
HETATM   20  C     *     0      -4.848   3.820   0.713  1.00  0.00           C  
HETATM   21  C     *     0      -5.844   2.384   2.458  1.00  0.00           C  
HETATM   22  N     *     0      -2.107   2.618  -0.094  1.00  0.00           N  
HETATM   23  O     *     0      -1.112  -0.154   1.687  1.00  0.00           O  
HETATM   24  C     *     0       2.614  -0.072   1.512  1.00  0.00           C  
HETATM   25  C     *     0       4.072  -0.262   1.226  1.00  0.00           C  
HETATM   26  C     *     0       4.982   0.732   1.596  1.00  0.00           C  
HETATM   27  C     *     0       6.345   0.569   1.324  1.00  0.00           C  
HETATM   28  C     *     0       6.797  -0.587   0.680  1.00  0.00           C  
HETATM   29  C     *     0       5.887  -1.582   0.309  1.00  0.00           C  
HETATM   30  C     *     0       4.528  -1.422   0.586  1.00  0.00           C  
HETATM   31  N     *     0       1.568   2.668  -0.244  1.00  0.00           N  
HETATM   32  C     *     0       0.357   2.815   0.557  1.00  0.00           C  
HETATM   33  C     *     0      -0.807   3.171  -0.323  1.00  0.00           C  
HETATM   34  O     *     0      -0.653   3.999  -1.259  1.00  0.00           O  
HETATM   35  C     *     0       0.566   3.895   1.606  1.00  0.00           C  
HETATM   36  H     *     0       0.742   0.327   0.608  1.00  0.00           H  
HETATM   37  H     *     0       1.318  -0.732  -1.514  1.00  0.00           H  
HETATM   38  H     *     0       1.652  -2.629   0.648  1.00  0.00           H  
HETATM   39  H     *     0       0.184  -1.624   0.587  1.00  0.00           H  
HETATM   40  H     *     0      -0.454  -2.484  -1.519  1.00  0.00           H  
HETATM   41  H     *     0       1.168  -3.146  -1.835  1.00  0.00           H  
HETATM   42  H     *     0       0.891  -4.845  -0.163  1.00  0.00           H  
HETATM   43  H     *     0      -0.595  -4.083   0.453  1.00  0.00           H  
HETATM   44  H     *     0      -0.597  -4.735  -2.445  1.00  0.00           H  
HETATM   45  H     *     0      -0.574  -6.133  -1.344  1.00  0.00           H  
HETATM   46  H     *     0      -2.676  -5.724  -0.580  1.00  0.00           H  
HETATM   47  H     *     0      -2.429  -3.961  -0.559  1.00  0.00           H  
HETATM   48  H     *     0      -4.153  -4.834  -2.231  1.00  0.00           H  
HETATM   49  H     *     0      -2.787  -5.544  -3.126  1.00  0.00           H  
HETATM   50  H     *     0      -3.319  -3.372  -4.087  1.00  0.00           H  
HETATM   51  H     *     0      -1.750  -3.265  -3.252  1.00  0.00           H  
HETATM   52  H     *     0      -3.103  -2.462  -1.209  1.00  0.00           H  
HETATM   53  H     *     0      -4.446  -2.225  -2.352  1.00  0.00           H  
HETATM   54  H     *     0      -3.315  -0.563  -3.538  1.00  0.00           H  
HETATM   55  H     *     0      -1.719  -1.100  -2.962  1.00  0.00           H  
HETATM   56  H     *     0      -3.859   0.112  -1.176  1.00  0.00           H  
HETATM   57  H     *     0      -2.522   1.035  -1.903  1.00  0.00           H  
HETATM   58  H     *     0      -1.427  -1.222  -0.580  1.00  0.00           H  
HETATM   59  H     *     0      -2.020   2.114   1.913  1.00  0.00           H  
HETATM   60  H     *     0      -4.370   1.389   0.151  1.00  0.00           H  
HETATM   61  H     *     0      -4.141   0.675   1.765  1.00  0.00           H  
HETATM   62  H     *     0      -3.847   3.191   2.493  1.00  0.00           H  
HETATM   63  H     *     0      -5.550   3.411  -0.013  1.00  0.00           H  
HETATM   64  H     *     0      -3.924   4.100   0.207  1.00  0.00           H  
HETATM   65  H     *     0      -5.285   4.700   1.185  1.00  0.00           H  
HETATM   66  H     *     0      -6.535   1.970   1.723  1.00  0.00           H  
HETATM   67  H     *     0      -6.290   3.264   2.921  1.00  0.00           H  
HETATM   68  H     *     0      -5.638   1.636   3.224  1.00  0.00           H  
HETATM   69  H     *     0      -2.852   2.883  -0.723  1.00  0.00           H  
HETATM   70  H     *     0       2.503   0.787   2.174  1.00  0.00           H  
HETATM   71  H     *     0       2.242  -0.967   2.012  1.00  0.00           H  
HETATM   72  H     *     0       4.633   1.626   2.092  1.00  0.00           H  
HETATM   73  H     *     0       7.048   1.337   1.612  1.00  0.00           H  
HETATM   74  H     *     0       7.849  -0.711   0.469  1.00  0.00           H  
HETATM   75  H     *     0       6.235  -2.473  -0.191  1.00  0.00           H  
HETATM   76  H     *     0       3.827  -2.194   0.306  1.00  0.00           H  
HETATM   77  H     *     0       1.982   3.496  -0.647  1.00  0.00           H  
HETATM   78  H     *     0       0.142   1.869   1.054  1.00  0.00           H  
HETATM   79  H     *     0       0.781   4.843   1.113  1.00  0.00           H  
HETATM   80  H     *     0       1.403   3.621   2.248  1.00  0.00           H  
HETATM   81  H     *     0      -0.337   3.995   2.209  1.00  0.00           H  
CONECT    1    2    2
CONECT    2    1    1    3   31
CONECT    3    2    4   24   36
CONECT    4    3    5   37
CONECT    5    4    6   38   39
CONECT    6    5    7   40   41
CONECT    7    6    8   42   43
CONECT    8    7    9   44   45
CONECT    9    8   10   46   47
CONECT   10    9   11   48   49
CONECT   11   10   12   50   51
CONECT   12   11   13   52   53
CONECT   13   12   14   54   55
CONECT   14   13   15   56   57
CONECT   15   14   16   58
CONECT   16   15   17   23   23
CONECT   17   16   18   22   59
CONECT   18   17   19   60   61
CONECT   19   18   20   21   62
CONECT   20   19   63   64   65
CONECT   21   19   66   67   68
CONECT   22   17   33   69
CONECT   23   16   16
CONECT   24    3   25   70   71
CONECT   25   24   26   30   30
CONECT   26   25   27   27   72
CONECT   27   26   26   28   73
CONECT   28   27   29   29   74
CONECT   29   28   28   30   75
CONECT   30   25   25   29   76
CONECT   31    2   32   77
CONECT   32   31   33   35   78
CONECT   33   22   32   34   34
CONECT   34   33   33
CONECT   35   32   79   80   81
CONECT   36    3
CONECT   37    4
CONECT   38    5
CONECT   39    5
CONECT   40    6
CONECT   41    6
CONECT   42    7
CONECT   43    7
CONECT   44    8
CONECT   45    8
CONECT   46    9
CONECT   47    9
CONECT   48   10
CONECT   49   10
CONECT   50   11
CONECT   51   11
CONECT   52   12
CONECT   53   12
CONECT   54   13
CONECT   55   13
CONECT   56   14
CONECT   57   14
CONECT   58   15
CONECT   59   17
CONECT   60   18
CONECT   61   18
CONECT   62   19
CONECT   63   20
CONECT   64   20
CONECT   65   20
CONECT   66   21
CONECT   67   21
CONECT   68   21
CONECT   69   22
CONECT   70   24
CONECT   71   24
CONECT   72   26
CONECT   73   27
CONECT   74   28
CONECT   75   29
CONECT   76   30
CONECT   77   31
CONECT   78   32
CONECT   79   35
CONECT   80   35
CONECT   81   35
END
