# Supplementary material for: Addressing Challenges of Macrocyclic Conformational Sampling in Polar and Apolar Solvents: Lessons for Chameleonicity
Source: J Chem Inf Model. 2023 Nov 9;63(22):7107–23. doi: 10.1021/acs.jcim.3c01123 (PMC10685455; doi:10.1021/acs.jcim.3c01123)
Supplement: Supplementary file 2 — ci3c01123_si_002.zip [file ci3c01123_si_002.zip › structures/protonated/macrocycle_42.pdb]

REMARK  99                                                                      
REMARK  99 MOE v2019.01 (Chemical Computing Group ULC) Tue Nov  3 17:37:59 2020 
HETATM    1  O     *     0       4.435  -2.131  -0.992  1.00  0.00           O  
HETATM    2  C     *     0       3.336  -1.769  -0.495  1.00  0.00           C  
HETATM    3  N     *     0       2.173  -2.598  -0.644  1.00  0.00           N  
HETATM    4  C     *     0       2.206  -3.863  -1.350  1.00  0.00           C  
HETATM    5  C     *     0       0.792  -4.409  -1.287  1.00  0.00           C  
HETATM    6  C     *     0      -0.094  -3.270  -0.800  1.00  0.00           C  
HETATM    7  C     *     0       0.835  -2.215  -0.224  1.00  0.00           C  
HETATM    8  C     *     0       0.718  -2.184   1.274  1.00  0.00           C  
HETATM    9  O     *     0       1.289  -3.064   1.973  1.00  0.00           O  
HETATM   10  C     *     0       3.271  -0.481   0.257  1.00  0.00           C  
HETATM   11  N     *     0       3.396   0.641  -0.660  1.00  0.00           N  
HETATM   12  C     *     0       3.913   1.759   0.113  1.00  0.00           C  
HETATM   13  C     *     0       2.774   2.621   0.626  1.00  0.00           C  
HETATM   14  C     *     0       2.306   3.573  -0.458  1.00  0.00           C  
HETATM   15  C     *     0       1.090   4.340   0.035  1.00  0.00           C  
HETATM   16  C     *     0      -0.191   3.806  -0.595  1.00  0.00           C  
HETATM   17  C     *     0      -0.474   2.372  -0.177  1.00  0.00           C  
HETATM   18  N     *     0      -0.799   2.308   1.240  1.00  0.00           N  
HETATM   19  C     *     0      -1.007   1.065   1.912  1.00  0.00           C  
HETATM   20  C     *     0      -0.876  -0.232   1.170  1.00  0.00           C  
HETATM   21  C     *     0      -2.242  -0.844   0.885  1.00  0.00           C  
HETATM   22  C     *     0      -2.890  -0.173  -0.278  1.00  0.00           C  
HETATM   23  C     *     0      -2.519  -0.519  -1.583  1.00  0.00           C  
HETATM   24  C     *     0      -3.103   0.134  -2.673  1.00  0.00           C  
HETATM   25  C     *     0      -4.055   1.135  -2.460  1.00  0.00           C  
HETATM   26  O     *     0      -4.634   1.784  -3.542  1.00  0.00           O  
HETATM   27  C     *     0      -4.423   1.485  -1.157  1.00  0.00           C  
HETATM   28  C     *     0      -3.839   0.833  -0.066  1.00  0.00           C  
HETATM   29  N     *     0      -0.055  -1.171   1.920  1.00  0.00           N  
HETATM   30  O     *     0      -1.330   1.066   3.129  1.00  0.00           O  
HETATM   31  H     *     0       2.508  -3.712  -2.386  1.00  0.00           H  
HETATM   32  H     *     0       2.900  -4.550  -0.866  1.00  0.00           H  
HETATM   33  H     *     0       0.472  -4.738  -2.276  1.00  0.00           H  
HETATM   34  H     *     0       0.743  -5.247  -0.592  1.00  0.00           H  
HETATM   35  H     *     0      -0.779  -3.628  -0.032  1.00  0.00           H  
HETATM   36  H     *     0      -0.665  -2.856  -1.631  1.00  0.00           H  
HETATM   37  H     *     0       0.588  -1.213  -0.575  1.00  0.00           H  
HETATM   38  H     *     0       4.084  -0.446   0.982  1.00  0.00           H  
HETATM   39  H     *     0       2.316  -0.416   0.778  1.00  0.00           H  
HETATM   40  H     *     0       4.035   0.410  -1.407  1.00  0.00           H  
HETATM   41  H     *     0       4.483   1.377   0.960  1.00  0.00           H  
HETATM   42  H     *     0       4.563   2.363  -0.520  1.00  0.00           H  
HETATM   43  H     *     0       1.944   1.980   0.925  1.00  0.00           H  
HETATM   44  H     *     0       3.117   3.196   1.486  1.00  0.00           H  
HETATM   45  H     *     0       3.106   4.274  -0.697  1.00  0.00           H  
HETATM   46  H     *     0       2.041   3.006  -1.351  1.00  0.00           H  
HETATM   47  H     *     0       1.203   5.392  -0.227  1.00  0.00           H  
HETATM   48  H     *     0       1.022   4.240   1.118  1.00  0.00           H  
HETATM   49  H     *     0      -0.092   3.844  -1.680  1.00  0.00           H  
HETATM   50  H     *     0      -1.025   4.435  -0.284  1.00  0.00           H  
HETATM   51  H     *     0       0.408   1.761  -0.371  1.00  0.00           H  
HETATM   52  H     *     0      -1.315   1.989  -0.755  1.00  0.00           H  
HETATM   53  H     *     0      -0.880   3.168   1.764  1.00  0.00           H  
HETATM   54  H     *     0      -0.390  -0.021   0.217  1.00  0.00           H  
HETATM   55  H     *     0      -2.119  -1.904   0.663  1.00  0.00           H  
HETATM   56  H     *     0      -2.876  -0.728   1.764  1.00  0.00           H  
HETATM   57  H     *     0      -1.781  -1.291  -1.748  1.00  0.00           H  
HETATM   58  H     *     0      -2.818  -0.135  -3.679  1.00  0.00           H  
HETATM   59  H     *     0      -5.277   2.460  -3.313  1.00  0.00           H  
HETATM   60  H     *     0      -5.158   2.259  -0.993  1.00  0.00           H  
HETATM   61  H     *     0      -4.121   1.106   0.940  1.00  0.00           H  
HETATM   62  H     *     0      -0.031  -1.104   2.928  1.00  0.00           H  
CONECT    1    2    2
CONECT    2    1    1    3   10
CONECT    3    2    4    7
CONECT    4    3    5   31   32
CONECT    5    4    6   33   34
CONECT    6    5    7   35   36
CONECT    7    3    6    8   37
CONECT    8    7    9    9   29
CONECT    9    8    8
CONECT   10    2   11   38   39
CONECT   11   10   12   40
CONECT   12   11   13   41   42
CONECT   13   12   14   43   44
CONECT   14   13   15   45   46
CONECT   15   14   16   47   48
CONECT   16   15   17   49   50
CONECT   17   16   18   51   52
CONECT   18   17   19   53
CONECT   19   18   20   30   30
CONECT   20   19   21   29   54
CONECT   21   20   22   55   56
CONECT   22   21   23   28   28
CONECT   23   22   24   24   57
CONECT   24   23   23   25   58
CONECT   25   24   26   27   27
CONECT   26   25   59
CONECT   27   25   25   28   60
CONECT   28   22   22   27   61
CONECT   29    8   20   62
CONECT   30   19   19
CONECT   31    4
CONECT   32    4
CONECT   33    5
CONECT   34    5
CONECT   35    6
CONECT   36    6
CONECT   37    7
CONECT   38   10
CONECT   39   10
CONECT   40   11
CONECT   41   12
CONECT   42   12
CONECT   43   13
CONECT   44   13
CONECT   45   14
CONECT   46   14
CONECT   47   15
CONECT   48   15
CONECT   49   16
CONECT   50   16
CONECT   51   17
CONECT   52   17
CONECT   53   18
CONECT   54   20
CONECT   55   21
CONECT   56   21
CONECT   57   23
CONECT   58   24
CONECT   59   26
CONECT   60   27
CONECT   61   28
CONECT   62   29
END
