# Supplementary material for: Addressing Challenges of Macrocyclic Conformational Sampling in Polar and Apolar Solvents: Lessons for Chameleonicity
Source: J Chem Inf Model. 2023 Nov 9;63(22):7107–23. doi: 10.1021/acs.jcim.3c01123 (PMC10685455; doi:10.1021/acs.jcim.3c01123)
Supplement: Supplementary file 2 — ci3c01123_si_002.zip [file ci3c01123_si_002.zip › structures/protonated/macrocycle_45.pdb]

REMARK  99                                                                      
REMARK  99 MOE v2019.01 (Chemical Computing Group ULC) Tue Nov  3 17:37:59 2020 
HETATM    1  O     *     0       4.252  -1.599  -0.449  1.00  0.00           O  
HETATM    2  C     *     0       3.044  -1.402  -0.150  1.00  0.00           C  
HETATM    3  C     *     0       2.675  -0.236   0.718  1.00  0.00           C  
HETATM    4  C     *     0       3.343  -0.354   2.076  1.00  0.00           C  
HETATM    5  N     *     0       3.059   1.018   0.089  1.00  0.00           N  
HETATM    6  C     *     0       1.835   1.650  -0.375  1.00  0.00           C  
HETATM    7  C     *     0       1.680   3.021   0.258  1.00  0.00           C  
HETATM    8  C     *     0       0.290   3.563  -0.028  1.00  0.00           C  
HETATM    9  C     *     0      -0.718   2.916   0.909  1.00  0.00           C  
HETATM   10  C     *     0      -2.146   3.154   0.442  1.00  0.00           C  
HETATM   11  C     *     0      -2.441   2.355  -0.817  1.00  0.00           C  
HETATM   12  N     *     0      -3.499   1.381  -0.578  1.00  0.00           N  
HETATM   13  C     *     0      -3.295   0.028  -0.142  1.00  0.00           C  
HETATM   14  C     *     0      -1.940  -0.512   0.236  1.00  0.00           C  
HETATM   15  C     *     0      -1.521   0.002   1.624  1.00  0.00           C  
HETATM   16  C     *     0      -0.199  -0.585   2.072  1.00  0.00           C  
HETATM   17  C     *     0      -2.559  -0.342   2.681  1.00  0.00           C  
HETATM   18  N     *     0      -0.981  -0.147  -0.803  1.00  0.00           N  
HETATM   19  O     *     0      -4.291  -0.735  -0.046  1.00  0.00           O  
HETATM   20  N     *     0       2.049  -2.308  -0.640  1.00  0.00           N  
HETATM   21  C     *     0       0.610  -2.123  -0.461  1.00  0.00           C  
HETATM   22  C     *     0       0.114  -0.948  -1.254  1.00  0.00           C  
HETATM   23  O     *     0       0.664  -0.659  -2.350  1.00  0.00           O  
HETATM   24  C     *     0      -0.138  -3.394  -0.842  1.00  0.00           C  
HETATM   25  O     *     0       0.114  -3.741  -2.171  1.00  0.00           O  
HETATM   26  H     *     0       1.593  -0.244   0.851  1.00  0.00           H  
HETATM   27  H     *     0       4.426  -0.347   1.950  1.00  0.00           H  
HETATM   28  H     *     0       3.039  -1.287   2.551  1.00  0.00           H  
HETATM   29  H     *     0       3.044   0.487   2.702  1.00  0.00           H  
HETATM   30  H     *     0       3.525   1.614   0.758  1.00  0.00           H  
HETATM   31  H     *     0       1.873   1.756  -1.459  1.00  0.00           H  
HETATM   32  H     *     0       0.983   1.028  -0.101  1.00  0.00           H  
HETATM   33  H     *     0       1.823   2.941   1.336  1.00  0.00           H  
HETATM   34  H     *     0       2.426   3.698  -0.158  1.00  0.00           H  
HETATM   35  H     *     0       0.284   4.642   0.124  1.00  0.00           H  
HETATM   36  H     *     0       0.020   3.340  -1.060  1.00  0.00           H  
HETATM   37  H     *     0      -0.596   3.339   1.906  1.00  0.00           H  
HETATM   38  H     *     0      -0.531   1.843   0.944  1.00  0.00           H  
HETATM   39  H     *     0      -2.281   4.215   0.232  1.00  0.00           H  
HETATM   40  H     *     0      -2.835   2.848   1.229  1.00  0.00           H  
HETATM   41  H     *     0      -1.537   1.831  -1.127  1.00  0.00           H  
HETATM   42  H     *     0      -2.755   3.037  -1.607  1.00  0.00           H  
HETATM   43  H     *     0      -4.451   1.682  -0.731  1.00  0.00           H  
HETATM   44  H     *     0      -1.974  -1.599   0.305  1.00  0.00           H  
HETATM   45  H     *     0      -1.428   1.083   1.523  1.00  0.00           H  
HETATM   46  H     *     0      -0.297  -1.666   2.172  1.00  0.00           H  
HETATM   47  H     *     0       0.082  -0.155   3.033  1.00  0.00           H  
HETATM   48  H     *     0       0.569  -0.356   1.333  1.00  0.00           H  
HETATM   49  H     *     0      -2.641  -1.425   2.771  1.00  0.00           H  
HETATM   50  H     *     0      -3.524   0.073   2.391  1.00  0.00           H  
HETATM   51  H     *     0      -2.255   0.080   3.639  1.00  0.00           H  
HETATM   52  H     *     0      -1.102   0.754  -1.243  1.00  0.00           H  
HETATM   53  H     *     0       2.361  -3.127  -1.141  1.00  0.00           H  
HETATM   54  H     *     0       0.419  -1.914   0.592  1.00  0.00           H  
HETATM   55  H     *     0      -1.208  -3.231  -0.712  1.00  0.00           H  
HETATM   56  H     *     0       0.187  -4.207  -0.193  1.00  0.00           H  
HETATM   57  H     *     0      -0.179  -3.012  -2.722  1.00  0.00           H  
CONECT    1    2    2
CONECT    2    1    1    3   20
CONECT    3    2    4    5   26
CONECT    4    3   27   28   29
CONECT    5    3    6   30
CONECT    6    5    7   31   32
CONECT    7    6    8   33   34
CONECT    8    7    9   35   36
CONECT    9    8   10   37   38
CONECT   10    9   11   39   40
CONECT   11   10   12   41   42
CONECT   12   11   13   43
CONECT   13   12   14   19   19
CONECT   14   13   15   18   44
CONECT   15   14   16   17   45
CONECT   16   15   46   47   48
CONECT   17   15   49   50   51
CONECT   18   14   22   52
CONECT   19   13   13
CONECT   20    2   21   53
CONECT   21   20   22   24   54
CONECT   22   18   21   23   23
CONECT   23   22   22
CONECT   24   21   25   55   56
CONECT   25   24   57
CONECT   26    3
CONECT   27    4
CONECT   28    4
CONECT   29    4
CONECT   30    5
CONECT   31    6
CONECT   32    6
CONECT   33    7
CONECT   34    7
CONECT   35    8
CONECT   36    8
CONECT   37    9
CONECT   38    9
CONECT   39   10
CONECT   40   10
CONECT   41   11
CONECT   42   11
CONECT   43   12
CONECT   44   14
CONECT   45   15
CONECT   46   16
CONECT   47   16
CONECT   48   16
CONECT   49   17
CONECT   50   17
CONECT   51   17
CONECT   52   18
CONECT   53   20
CONECT   54   21
CONECT   55   24
CONECT   56   24
CONECT   57   25
END
