# Supplementary material for: Addressing Challenges of Macrocyclic Conformational Sampling in Polar and Apolar Solvents: Lessons for Chameleonicity
Source: J Chem Inf Model. 2023 Nov 9;63(22):7107–23. doi: 10.1021/acs.jcim.3c01123 (PMC10685455; doi:10.1021/acs.jcim.3c01123)
Supplement: Supplementary file 2 — ci3c01123_si_002.zip [file ci3c01123_si_002.zip › structures/protonated/macrocycle_46.pdb]

REMARK  99                                                                      
REMARK  99 MOE v2019.01 (Chemical Computing Group ULC) Tue Nov  3 17:37:59 2020 
HETATM    1  O     *     0      -2.407   2.583   2.029  1.00  0.00           O  
HETATM    2  C     *     0      -1.844   1.872   1.154  1.00  0.00           C  
HETATM    3  C     *     0      -1.285   2.517  -0.077  1.00  0.00           C  
HETATM    4  C     *     0      -2.410   3.126  -0.899  1.00  0.00           C  
HETATM    5  N     *     0      -0.320   3.542   0.290  1.00  0.00           N  
HETATM    6  C     *     0       0.622   3.665  -0.811  1.00  0.00           C  
HETATM    7  C     *     0       2.014   3.961  -0.275  1.00  0.00           C  
HETATM    8  C     *     0       2.576   2.755   0.460  1.00  0.00           C  
HETATM    9  C     *     0       2.928   1.653  -0.520  1.00  0.00           C  
HETATM   10  C     *     0       3.320   0.410   0.249  1.00  0.00           C  
HETATM   11  C     *     0       3.731  -0.699  -0.706  1.00  0.00           C  
HETATM   12  N     *     0       2.581  -1.226  -1.433  1.00  0.00           N  
HETATM   13  C     *     0       1.541  -2.004  -0.830  1.00  0.00           C  
HETATM   14  C     *     0       1.463  -2.170   0.666  1.00  0.00           C  
HETATM   15  C     *     0       2.537  -3.132   1.161  1.00  0.00           C  
HETATM   16  O     *     0       2.329  -4.415   0.647  1.00  0.00           O  
HETATM   17  N     *     0       0.149  -2.633   1.101  1.00  0.00           N  
HETATM   18  O     *     0       0.703  -2.581  -1.574  1.00  0.00           O  
HETATM   19  N     *     0      -1.777   0.455   1.348  1.00  0.00           N  
HETATM   20  C     *     0      -1.072  -0.473   0.467  1.00  0.00           C  
HETATM   21  C     *     0      -1.047  -1.848   1.073  1.00  0.00           C  
HETATM   22  O     *     0      -2.106  -2.340   1.545  1.00  0.00           O  
HETATM   23  C     *     0      -1.670  -0.491  -0.948  1.00  0.00           C  
HETATM   24  C     *     0      -3.096  -1.029  -1.011  1.00  0.00           C  
HETATM   25  C     *     0      -4.095   0.068  -0.703  1.00  0.00           C  
HETATM   26  C     *     0      -3.364  -1.564  -2.402  1.00  0.00           C  
HETATM   27  H     *     0      -0.780   1.759  -0.676  1.00  0.00           H  
HETATM   28  H     *     0      -2.922   3.886  -0.308  1.00  0.00           H  
HETATM   29  H     *     0      -3.118   2.346  -1.180  1.00  0.00           H  
HETATM   30  H     *     0      -1.997   3.583  -1.798  1.00  0.00           H  
HETATM   31  H     *     0      -0.792   4.422   0.441  1.00  0.00           H  
HETATM   32  H     *     0       0.643   2.732  -1.374  1.00  0.00           H  
HETATM   33  H     *     0       0.307   4.477  -1.466  1.00  0.00           H  
HETATM   34  H     *     0       2.672   4.211  -1.107  1.00  0.00           H  
HETATM   35  H     *     0       1.960   4.805   0.412  1.00  0.00           H  
HETATM   36  H     *     0       3.473   3.052   1.003  1.00  0.00           H  
HETATM   37  H     *     0       1.831   2.385   1.164  1.00  0.00           H  
HETATM   38  H     *     0       3.762   1.973  -1.145  1.00  0.00           H  
HETATM   39  H     *     0       2.065   1.435  -1.149  1.00  0.00           H  
HETATM   40  H     *     0       2.471   0.074   0.845  1.00  0.00           H  
HETATM   41  H     *     0       4.156   0.644   0.908  1.00  0.00           H  
HETATM   42  H     *     0       4.191  -1.506  -0.136  1.00  0.00           H  
HETATM   43  H     *     0       4.452  -0.303  -1.421  1.00  0.00           H  
HETATM   44  H     *     0       2.514  -1.030  -2.422  1.00  0.00           H  
HETATM   45  H     *     0       1.632  -1.185   1.101  1.00  0.00           H  
HETATM   46  H     *     0       2.505  -3.174   2.250  1.00  0.00           H  
HETATM   47  H     *     0       3.514  -2.772   0.840  1.00  0.00           H  
HETATM   48  H     *     0       1.464  -4.709   0.943  1.00  0.00           H  
HETATM   49  H     *     0       0.079  -3.579   1.448  1.00  0.00           H  
HETATM   50  H     *     0      -2.251   0.069   2.152  1.00  0.00           H  
HETATM   51  H     *     0      -0.045  -0.123   0.365  1.00  0.00           H  
HETATM   52  H     *     0      -1.671   0.529  -1.333  1.00  0.00           H  
HETATM   53  H     *     0      -1.039  -1.117  -1.579  1.00  0.00           H  
HETATM   54  H     *     0      -3.204  -1.822  -0.272  1.00  0.00           H  
HETATM   55  H     *     0      -3.995   0.867  -1.437  1.00  0.00           H  
HETATM   56  H     *     0      -3.903   0.465   0.294  1.00  0.00           H  
HETATM   57  H     *     0      -5.105  -0.339  -0.744  1.00  0.00           H  
HETATM   58  H     *     0      -3.252  -0.759  -3.129  1.00  0.00           H  
HETATM   59  H     *     0      -4.379  -1.958  -2.450  1.00  0.00           H  
HETATM   60  H     *     0      -2.654  -2.359  -2.628  1.00  0.00           H  
CONECT    1    2    2
CONECT    2    1    1    3   19
CONECT    3    2    4    5   27
CONECT    4    3   28   29   30
CONECT    5    3    6   31
CONECT    6    5    7   32   33
CONECT    7    6    8   34   35
CONECT    8    7    9   36   37
CONECT    9    8   10   38   39
CONECT   10    9   11   40   41
CONECT   11   10   12   42   43
CONECT   12   11   13   44
CONECT   13   12   14   18   18
CONECT   14   13   15   17   45
CONECT   15   14   16   46   47
CONECT   16   15   48
CONECT   17   14   21   49
CONECT   18   13   13
CONECT   19    2   20   50
CONECT   20   19   21   23   51
CONECT   21   17   20   22   22
CONECT   22   21   21
CONECT   23   20   24   52   53
CONECT   24   23   25   26   54
CONECT   25   24   55   56   57
CONECT   26   24   58   59   60
CONECT   27    3
CONECT   28    4
CONECT   29    4
CONECT   30    4
CONECT   31    5
CONECT   32    6
CONECT   33    6
CONECT   34    7
CONECT   35    7
CONECT   36    8
CONECT   37    8
CONECT   38    9
CONECT   39    9
CONECT   40   10
CONECT   41   10
CONECT   42   11
CONECT   43   11
CONECT   44   12
CONECT   45   14
CONECT   46   15
CONECT   47   15
CONECT   48   16
CONECT   49   17
CONECT   50   19
CONECT   51   20
CONECT   52   23
CONECT   53   23
CONECT   54   24
CONECT   55   25
CONECT   56   25
CONECT   57   25
CONECT   58   26
CONECT   59   26
CONECT   60   26
END
