# Supplementary material for: Addressing Challenges of Macrocyclic Conformational Sampling in Polar and Apolar Solvents: Lessons for Chameleonicity
Source: J Chem Inf Model. 2023 Nov 9;63(22):7107–23. doi: 10.1021/acs.jcim.3c01123 (PMC10685455; doi:10.1021/acs.jcim.3c01123)
Supplement: Supplementary file 2 — ci3c01123_si_002.zip [file ci3c01123_si_002.zip › structures/protonated/macrocycle_47.pdb]

REMARK  99                                                                      
REMARK  99 MOE v2019.01 (Chemical Computing Group ULC) Tue Nov  3 17:37:59 2020 
HETATM    1  O     *     0      -4.223   2.341   1.058  1.00  0.00           O  
HETATM    2  C     *     0      -3.230   1.671   0.662  1.00  0.00           C  
HETATM    3  N     *     0      -2.083   2.349   0.126  1.00  0.00           N  
HETATM    4  C     *     0      -2.051   3.785  -0.065  1.00  0.00           C  
HETATM    5  C     *     0      -0.680   4.098  -0.632  1.00  0.00           C  
HETATM    6  C     *     0      -0.078   2.767  -1.061  1.00  0.00           C  
HETATM    7  C     *     0      -0.885   1.685  -0.365  1.00  0.00           C  
HETATM    8  C     *     0      -0.080   1.095   0.761  1.00  0.00           C  
HETATM    9  O     *     0      -0.198   1.552   1.930  1.00  0.00           O  
HETATM   10  C     *     0      -3.241   0.179   0.812  1.00  0.00           C  
HETATM   11  C     *     0      -2.886  -0.187   2.243  1.00  0.00           C  
HETATM   12  N     *     0      -4.559  -0.350   0.488  1.00  0.00           N  
HETATM   13  C     *     0      -4.381  -1.531  -0.342  1.00  0.00           C  
HETATM   14  C     *     0      -4.598  -2.790   0.485  1.00  0.00           C  
HETATM   15  C     *     0      -3.285  -3.267   1.080  1.00  0.00           C  
HETATM   16  C     *     0      -2.486  -4.011   0.025  1.00  0.00           C  
HETATM   17  C     *     0      -1.017  -4.097   0.413  1.00  0.00           C  
HETATM   18  C     *     0      -0.322  -2.747   0.283  1.00  0.00           C  
HETATM   19  N     *     0      -0.471  -2.234  -1.071  1.00  0.00           N  
HETATM   20  C     *     0       0.200  -1.072  -1.566  1.00  0.00           C  
HETATM   21  C     *     0       1.293  -0.384  -0.803  1.00  0.00           C  
HETATM   22  C     *     0       2.512  -1.291  -0.694  1.00  0.00           C  
HETATM   23  C     *     0       3.712  -0.519  -0.262  1.00  0.00           C  
HETATM   24  C     *     0       4.079  -0.494   1.088  1.00  0.00           C  
HETATM   25  C     *     0       5.193   0.246   1.497  1.00  0.00           C  
HETATM   26  C     *     0       5.940   0.963   0.557  1.00  0.00           C  
HETATM   27  O     *     0       7.046   1.697   0.963  1.00  0.00           O  
HETATM   28  C     *     0       5.572   0.942  -0.792  1.00  0.00           C  
HETATM   29  C     *     0       4.458   0.203  -1.201  1.00  0.00           C  
HETATM   30  N     *     0       0.853   0.037   0.524  1.00  0.00           N  
HETATM   31  O     *     0      -0.105  -0.633  -2.705  1.00  0.00           O  
HETATM   32  H     *     0      -2.829   4.092  -0.764  1.00  0.00           H  
HETATM   33  H     *     0      -2.194   4.297   0.886  1.00  0.00           H  
HETATM   34  H     *     0      -0.770   4.765  -1.489  1.00  0.00           H  
HETATM   35  H     *     0      -0.055   4.566   0.129  1.00  0.00           H  
HETATM   36  H     *     0       0.967   2.711  -0.758  1.00  0.00           H  
HETATM   37  H     *     0      -0.149   2.653  -2.143  1.00  0.00           H  
HETATM   38  H     *     0      -1.143   0.861  -1.031  1.00  0.00           H  
HETATM   39  H     *     0      -2.509  -0.252   0.129  1.00  0.00           H  
HETATM   40  H     *     0      -3.621   0.246   2.922  1.00  0.00           H  
HETATM   41  H     *     0      -1.896   0.202   2.483  1.00  0.00           H  
HETATM   42  H     *     0      -2.886  -1.272   2.351  1.00  0.00           H  
HETATM   43  H     *     0      -5.046  -0.599   1.337  1.00  0.00           H  
HETATM   44  H     *     0      -5.101  -1.509  -1.160  1.00  0.00           H  
HETATM   45  H     *     0      -3.370  -1.537  -0.748  1.00  0.00           H  
HETATM   46  H     *     0      -5.300  -2.574   1.291  1.00  0.00           H  
HETATM   47  H     *     0      -5.008  -3.573  -0.153  1.00  0.00           H  
HETATM   48  H     *     0      -2.712  -2.408   1.430  1.00  0.00           H  
HETATM   49  H     *     0      -3.488  -3.934   1.918  1.00  0.00           H  
HETATM   50  H     *     0      -2.573  -3.484  -0.925  1.00  0.00           H  
HETATM   51  H     *     0      -2.886  -5.019  -0.080  1.00  0.00           H  
HETATM   52  H     *     0      -0.520  -4.815  -0.240  1.00  0.00           H  
HETATM   53  H     *     0      -0.943  -4.435   1.447  1.00  0.00           H  
HETATM   54  H     *     0       0.738  -2.864   0.509  1.00  0.00           H  
HETATM   55  H     *     0      -0.768  -2.043   0.986  1.00  0.00           H  
HETATM   56  H     *     0      -1.087  -2.729  -1.700  1.00  0.00           H  
HETATM   57  H     *     0       1.563   0.515  -1.357  1.00  0.00           H  
HETATM   58  H     *     0       2.310  -2.075   0.036  1.00  0.00           H  
HETATM   59  H     *     0       2.709  -1.743  -1.666  1.00  0.00           H  
HETATM   60  H     *     0       3.502  -1.046   1.815  1.00  0.00           H  
HETATM   61  H     *     0       5.476   0.264   2.539  1.00  0.00           H  
HETATM   62  H     *     0       7.505   2.162   0.260  1.00  0.00           H  
HETATM   63  H     *     0       6.148   1.497  -1.518  1.00  0.00           H  
HETATM   64  H     *     0       4.173   0.189  -2.243  1.00  0.00           H  
HETATM   65  H     *     0       1.231  -0.449   1.325  1.00  0.00           H  
CONECT    1    2    2
CONECT    2    1    1    3   10
CONECT    3    2    4    7
CONECT    4    3    5   32   33
CONECT    5    4    6   34   35
CONECT    6    5    7   36   37
CONECT    7    3    6    8   38
CONECT    8    7    9    9   30
CONECT    9    8    8
CONECT   10    2   11   12   39
CONECT   11   10   40   41   42
CONECT   12   10   13   43
CONECT   13   12   14   44   45
CONECT   14   13   15   46   47
CONECT   15   14   16   48   49
CONECT   16   15   17   50   51
CONECT   17   16   18   52   53
CONECT   18   17   19   54   55
CONECT   19   18   20   56
CONECT   20   19   21   31   31
CONECT   21   20   22   30   57
CONECT   22   21   23   58   59
CONECT   23   22   24   29   29
CONECT   24   23   25   25   60
CONECT   25   24   24   26   61
CONECT   26   25   27   28   28
CONECT   27   26   62
CONECT   28   26   26   29   63
CONECT   29   23   23   28   64
CONECT   30    8   21   65
CONECT   31   20   20
CONECT   32    4
CONECT   33    4
CONECT   34    5
CONECT   35    5
CONECT   36    6
CONECT   37    6
CONECT   38    7
CONECT   39   10
CONECT   40   11
CONECT   41   11
CONECT   42   11
CONECT   43   12
CONECT   44   13
CONECT   45   13
CONECT   46   14
CONECT   47   14
CONECT   48   15
CONECT   49   15
CONECT   50   16
CONECT   51   16
CONECT   52   17
CONECT   53   17
CONECT   54   18
CONECT   55   18
CONECT   56   19
CONECT   57   21
CONECT   58   22
CONECT   59   22
CONECT   60   24
CONECT   61   25
CONECT   62   27
CONECT   63   28
CONECT   64   29
CONECT   65   30
END
