# Supplementary material for: Addressing Challenges of Macrocyclic Conformational Sampling in Polar and Apolar Solvents: Lessons for Chameleonicity
Source: J Chem Inf Model. 2023 Nov 9;63(22):7107–23. doi: 10.1021/acs.jcim.3c01123 (PMC10685455; doi:10.1021/acs.jcim.3c01123)
Supplement: Supplementary file 2 — ci3c01123_si_002.zip [file ci3c01123_si_002.zip › structures/protonated/macrocycle_20.pdb]

REMARK  99                                                                      
REMARK  99 MOE v2019.01 (Chemical Computing Group ULC) Tue Nov  3 17:37:59 2020 
HETATM    1  O     *     0       3.775  -1.250   1.342  1.00  0.00           O  
HETATM    2  C     *     0       2.568  -0.900   1.275  1.00  0.00           C  
HETATM    3  C     *     0       2.253   0.542   1.007  1.00  0.00           C  
HETATM    4  N     *     0       1.667   1.146   2.195  1.00  0.00           N  
HETATM    5  C     *     0       2.077   2.544   2.253  1.00  0.00           C  
HETATM    6  C     *     0       1.054   3.426   1.552  1.00  0.00           C  
HETATM    7  C     *     0      -0.285   3.332   2.256  1.00  0.00           C  
HETATM    8  C     *     0      -1.390   3.701   1.285  1.00  0.00           C  
HETATM    9  C     *     0      -2.530   2.707   1.401  1.00  0.00           C  
HETATM   10  C     *     0      -2.148   1.392   0.747  1.00  0.00           C  
HETATM   11  N     *     0      -3.226   0.434   0.920  1.00  0.00           N  
HETATM   12  C     *     0      -3.219  -0.858   0.310  1.00  0.00           C  
HETATM   13  C     *     0      -2.086  -1.294  -0.576  1.00  0.00           C  
HETATM   14  C     *     0      -2.542  -1.396  -2.033  1.00  0.00           C  
HETATM   15  C     *     0      -2.586  -0.060  -2.780  1.00  0.00           C  
HETATM   16  C     *     0      -1.269   0.690  -2.701  1.00  0.00           C  
HETATM   17  C     *     0      -3.733   0.819  -2.318  1.00  0.00           C  
HETATM   18  N     *     0      -1.601  -2.597  -0.144  1.00  0.00           N  
HETATM   19  O     *     0      -4.193  -1.633   0.505  1.00  0.00           O  
HETATM   20  C     *     0       1.318   0.709  -0.192  1.00  0.00           C  
HETATM   21  C     *     0       1.996   0.352  -1.472  1.00  0.00           C  
HETATM   22  C     *     0       1.806  -0.917  -2.030  1.00  0.00           C  
HETATM   23  C     *     0       2.444  -1.258  -3.227  1.00  0.00           C  
HETATM   24  C     *     0       3.274  -0.330  -3.864  1.00  0.00           C  
HETATM   25  C     *     0       3.467   0.937  -3.306  1.00  0.00           C  
HETATM   26  C     *     0       2.828   1.278  -2.109  1.00  0.00           C  
HETATM   27  N     *     0       1.548  -1.890   1.456  1.00  0.00           N  
HETATM   28  C     *     0       0.118  -1.607   1.452  1.00  0.00           C  
HETATM   29  C     *     0      -0.630  -2.774   0.890  1.00  0.00           C  
HETATM   30  O     *     0      -0.398  -3.935   1.322  1.00  0.00           O  
HETATM   31  C     *     0      -0.356  -1.310   2.863  1.00  0.00           C  
HETATM   32  H     *     0       3.186   1.050   0.762  1.00  0.00           H  
HETATM   33  H     *     0       0.660   1.088   2.145  1.00  0.00           H  
HETATM   34  H     *     0       2.161   2.851   3.296  1.00  0.00           H  
HETATM   35  H     *     0       3.044   2.655   1.762  1.00  0.00           H  
HETATM   36  H     *     0       1.398   4.460   1.569  1.00  0.00           H  
HETATM   37  H     *     0       0.942   3.097   0.519  1.00  0.00           H  
HETATM   38  H     *     0      -0.438   2.313   2.612  1.00  0.00           H  
HETATM   39  H     *     0      -0.300   4.019   3.102  1.00  0.00           H  
HETATM   40  H     *     0      -0.998   3.685   0.268  1.00  0.00           H  
HETATM   41  H     *     0      -1.757   4.701   1.517  1.00  0.00           H  
HETATM   42  H     *     0      -3.413   3.112   0.906  1.00  0.00           H  
HETATM   43  H     *     0      -2.751   2.534   2.454  1.00  0.00           H  
HETATM   44  H     *     0      -1.241   1.006   1.211  1.00  0.00           H  
HETATM   45  H     *     0      -1.972   1.553  -0.317  1.00  0.00           H  
HETATM   46  H     *     0      -4.014   0.692   1.496  1.00  0.00           H  
HETATM   47  H     *     0      -1.291  -0.552  -0.503  1.00  0.00           H  
HETATM   48  H     *     0      -1.854  -2.058  -2.559  1.00  0.00           H  
HETATM   49  H     *     0      -3.543  -1.827  -2.047  1.00  0.00           H  
HETATM   50  H     *     0      -2.760  -0.309  -3.827  1.00  0.00           H  
HETATM   51  H     *     0      -1.064   0.955  -1.664  1.00  0.00           H  
HETATM   52  H     *     0      -1.331   1.597  -3.303  1.00  0.00           H  
HETATM   53  H     *     0      -0.467   0.057  -3.080  1.00  0.00           H  
HETATM   54  H     *     0      -3.587   1.086  -1.271  1.00  0.00           H  
HETATM   55  H     *     0      -4.673   0.277  -2.427  1.00  0.00           H  
HETATM   56  H     *     0      -3.763   1.725  -2.923  1.00  0.00           H  
HETATM   57  H     *     0      -1.970  -3.420  -0.599  1.00  0.00           H  
HETATM   58  H     *     0       0.452   0.061  -0.058  1.00  0.00           H  
HETATM   59  H     *     0       0.990   1.747  -0.243  1.00  0.00           H  
HETATM   60  H     *     0       1.166  -1.634  -1.536  1.00  0.00           H  
HETATM   61  H     *     0       2.296  -2.237  -3.659  1.00  0.00           H  
HETATM   62  H     *     0       3.767  -0.593  -4.789  1.00  0.00           H  
HETATM   63  H     *     0       4.109   1.652  -3.799  1.00  0.00           H  
HETATM   64  H     *     0       2.977   2.256  -1.677  1.00  0.00           H  
HETATM   65  H     *     0       1.839  -2.847   1.596  1.00  0.00           H  
HETATM   66  H     *     0      -0.071  -0.734   0.828  1.00  0.00           H  
HETATM   67  H     *     0      -0.172  -2.177   3.498  1.00  0.00           H  
HETATM   68  H     *     0      -1.423  -1.090   2.849  1.00  0.00           H  
HETATM   69  H     *     0       0.187  -0.450   3.255  1.00  0.00           H  
CONECT    1    2    2
CONECT    2    1    1    3   27
CONECT    3    2    4   20   32
CONECT    4    3    5   33
CONECT    5    4    6   34   35
CONECT    6    5    7   36   37
CONECT    7    6    8   38   39
CONECT    8    7    9   40   41
CONECT    9    8   10   42   43
CONECT   10    9   11   44   45
CONECT   11   10   12   46
CONECT   12   11   13   19   19
CONECT   13   12   14   18   47
CONECT   14   13   15   48   49
CONECT   15   14   16   17   50
CONECT   16   15   51   52   53
CONECT   17   15   54   55   56
CONECT   18   13   29   57
CONECT   19   12   12
CONECT   20    3   21   58   59
CONECT   21   20   22   26   26
CONECT   22   21   23   23   60
CONECT   23   22   22   24   61
CONECT   24   23   25   25   62
CONECT   25   24   24   26   63
CONECT   26   21   21   25   64
CONECT   27    2   28   65
CONECT   28   27   29   31   66
CONECT   29   18   28   30   30
CONECT   30   29   29
CONECT   31   28   67   68   69
CONECT   32    3
CONECT   33    4
CONECT   34    5
CONECT   35    5
CONECT   36    6
CONECT   37    6
CONECT   38    7
CONECT   39    7
CONECT   40    8
CONECT   41    8
CONECT   42    9
CONECT   43    9
CONECT   44   10
CONECT   45   10
CONECT   46   11
CONECT   47   13
CONECT   48   14
CONECT   49   14
CONECT   50   15
CONECT   51   16
CONECT   52   16
CONECT   53   16
CONECT   54   17
CONECT   55   17
CONECT   56   17
CONECT   57   18
CONECT   58   20
CONECT   59   20
CONECT   60   22
CONECT   61   23
CONECT   62   24
CONECT   63   25
CONECT   64   26
CONECT   65   27
CONECT   66   28
CONECT   67   31
CONECT   68   31
CONECT   69   31
END
