# Supplementary material for: Addressing Challenges of Macrocyclic Conformational Sampling in Polar and Apolar Solvents: Lessons for Chameleonicity
Source: J Chem Inf Model. 2023 Nov 9;63(22):7107–23. doi: 10.1021/acs.jcim.3c01123 (PMC10685455; doi:10.1021/acs.jcim.3c01123)
Supplement: Supplementary file 2 — ci3c01123_si_002.zip [file ci3c01123_si_002.zip › structures/protonated/macrocycle_37.pdb]

REMARK  99                                                                      
REMARK  99 MOE v2019.01 (Chemical Computing Group ULC) Tue Nov  3 17:37:59 2020 
HETATM    1  O     *     0       2.180  -0.744  -1.988  1.00  0.00           O  
HETATM    2  C     *     0       1.579  -0.449  -0.918  1.00  0.00           C  
HETATM    3  C     *     0       2.072  -1.027   0.384  1.00  0.00           C  
HETATM    4  N     *     0       2.614  -2.377   0.226  1.00  0.00           N  
HETATM    5  C     *     0       1.540  -3.301  -0.129  1.00  0.00           C  
HETATM    6  C     *     0       0.863  -3.859   1.115  1.00  0.00           C  
HETATM    7  C     *     0      -0.218  -2.917   1.621  1.00  0.00           C  
HETATM    8  C     *     0      -1.413  -2.920   0.685  1.00  0.00           C  
HETATM    9  C     *     0      -2.441  -1.925   1.186  1.00  0.00           C  
HETATM   10  C     *     0      -3.667  -1.913   0.287  1.00  0.00           C  
HETATM   11  N     *     0      -3.383  -1.291  -1.003  1.00  0.00           N  
HETATM   12  C     *     0      -3.449  -2.138  -2.183  1.00  0.00           C  
HETATM   13  C     *     0      -3.272   0.136  -1.153  1.00  0.00           C  
HETATM   14  C     *     0      -2.931   1.009   0.024  1.00  0.00           C  
HETATM   15  C     *     0      -4.170   1.299   0.869  1.00  0.00           C  
HETATM   16  C     *     0      -3.791   1.540   2.321  1.00  0.00           C  
HETATM   17  C     *     0      -3.326   2.970   2.518  1.00  0.00           C  
HETATM   18  C     *     0      -4.998   1.288   3.198  1.00  0.00           C  
HETATM   19  N     *     0      -2.239   2.243  -0.373  1.00  0.00           N  
HETATM   20  C     *     0      -2.998   3.322  -0.998  1.00  0.00           C  
HETATM   21  O     *     0      -3.482   0.662  -2.280  1.00  0.00           O  
HETATM   22  C     *     0       3.083  -0.111   1.080  1.00  0.00           C  
HETATM   23  C     *     0       4.339   0.093   0.292  1.00  0.00           C  
HETATM   24  C     *     0       4.463   1.205  -0.549  1.00  0.00           C  
HETATM   25  C     *     0       5.631   1.394  -1.294  1.00  0.00           C  
HETATM   26  C     *     0       6.677   0.471  -1.200  1.00  0.00           C  
HETATM   27  C     *     0       6.555  -0.641  -0.360  1.00  0.00           C  
HETATM   28  C     *     0       5.387  -0.830   0.385  1.00  0.00           C  
HETATM   29  N     *     0       0.436   0.425  -0.958  1.00  0.00           N  
HETATM   30  C     *     0      -0.251   0.577  -2.238  1.00  0.00           C  
HETATM   31  C     *     0       0.108   1.292   0.189  1.00  0.00           C  
HETATM   32  C     *     0      -0.825   2.430  -0.148  1.00  0.00           C  
HETATM   33  O     *     0      -0.322   3.578  -0.279  1.00  0.00           O  
HETATM   34  C     *     0      -0.350   0.510   1.409  1.00  0.00           C  
HETATM   35  H     *     0       1.196  -1.100   1.028  1.00  0.00           H  
HETATM   36  H     *     0       3.311  -2.375  -0.505  1.00  0.00           H  
HETATM   37  H     *     0       0.800  -2.773  -0.730  1.00  0.00           H  
HETATM   38  H     *     0       1.957  -4.125  -0.708  1.00  0.00           H  
HETATM   39  H     *     0       0.412  -4.821   0.873  1.00  0.00           H  
HETATM   40  H     *     0       1.611  -3.995   1.896  1.00  0.00           H  
HETATM   41  H     *     0      -0.539  -3.239   2.612  1.00  0.00           H  
HETATM   42  H     *     0       0.187  -1.907   1.681  1.00  0.00           H  
HETATM   43  H     *     0      -1.853  -3.917   0.659  1.00  0.00           H  
HETATM   44  H     *     0      -1.091  -2.638  -0.318  1.00  0.00           H  
HETATM   45  H     *     0      -1.998  -0.929   1.198  1.00  0.00           H  
HETATM   46  H     *     0      -2.742  -2.201   2.197  1.00  0.00           H  
HETATM   47  H     *     0      -4.462  -1.355   0.781  1.00  0.00           H  
HETATM   48  H     *     0      -3.993  -2.940   0.120  1.00  0.00           H  
HETATM   49  H     *     0      -3.530  -3.181  -1.877  1.00  0.00           H  
HETATM   50  H     *     0      -2.546  -2.003  -2.778  1.00  0.00           H  
HETATM   51  H     *     0      -4.320  -1.865  -2.778  1.00  0.00           H  
HETATM   52  H     *     0      -2.228   0.452   0.643  1.00  0.00           H  
HETATM   53  H     *     0      -4.669   2.186   0.478  1.00  0.00           H  
HETATM   54  H     *     0      -4.847   0.447   0.814  1.00  0.00           H  
HETATM   55  H     *     0      -2.980   0.863   2.590  1.00  0.00           H  
HETATM   56  H     *     0      -4.131   3.654   2.251  1.00  0.00           H  
HETATM   57  H     *     0      -2.461   3.162   1.883  1.00  0.00           H  
HETATM   58  H     *     0      -3.051   3.122   3.562  1.00  0.00           H  
HETATM   59  H     *     0      -5.800   1.971   2.918  1.00  0.00           H  
HETATM   60  H     *     0      -4.729   1.452   4.242  1.00  0.00           H  
HETATM   61  H     *     0      -5.334   0.260   3.067  1.00  0.00           H  
HETATM   62  H     *     0      -4.042   3.023  -1.095  1.00  0.00           H  
HETATM   63  H     *     0      -2.586   3.531  -1.985  1.00  0.00           H  
HETATM   64  H     *     0      -2.933   4.218  -0.380  1.00  0.00           H  
HETATM   65  H     *     0       2.615   0.860   1.242  1.00  0.00           H  
HETATM   66  H     *     0       3.346  -0.553   2.041  1.00  0.00           H  
HETATM   67  H     *     0       3.655   1.918  -0.623  1.00  0.00           H  
HETATM   68  H     *     0       5.725   2.253  -1.942  1.00  0.00           H  
HETATM   69  H     *     0       7.579   0.617  -1.776  1.00  0.00           H  
HETATM   70  H     *     0       7.363  -1.354  -0.287  1.00  0.00           H  
HETATM   71  H     *     0       5.293  -1.689   1.033  1.00  0.00           H  
HETATM   72  H     *     0      -1.090   1.262  -2.121  1.00  0.00           H  
HETATM   73  H     *     0      -0.618  -0.394  -2.571  1.00  0.00           H  
HETATM   74  H     *     0       0.443   0.976  -2.978  1.00  0.00           H  
HETATM   75  H     *     0       1.053   1.765   0.458  1.00  0.00           H  
HETATM   76  H     *     0      -1.297   0.016   1.190  1.00  0.00           H  
HETATM   77  H     *     0      -0.482   1.192   2.249  1.00  0.00           H  
HETATM   78  H     *     0       0.400  -0.239   1.663  1.00  0.00           H  
CONECT    1    2    2
CONECT    2    1    1    3   29
CONECT    3    2    4   22   35
CONECT    4    3    5   36
CONECT    5    4    6   37   38
CONECT    6    5    7   39   40
CONECT    7    6    8   41   42
CONECT    8    7    9   43   44
CONECT    9    8   10   45   46
CONECT   10    9   11   47   48
CONECT   11   10   12   13
CONECT   12   11   49   50   51
CONECT   13   11   14   21   21
CONECT   14   13   15   19   52
CONECT   15   14   16   53   54
CONECT   16   15   17   18   55
CONECT   17   16   56   57   58
CONECT   18   16   59   60   61
CONECT   19   14   20   32
CONECT   20   19   62   63   64
CONECT   21   13   13
CONECT   22    3   23   65   66
CONECT   23   22   24   28   28
CONECT   24   23   25   25   67
CONECT   25   24   24   26   68
CONECT   26   25   27   27   69
CONECT   27   26   26   28   70
CONECT   28   23   23   27   71
CONECT   29    2   30   31
CONECT   30   29   72   73   74
CONECT   31   29   32   34   75
CONECT   32   19   31   33   33
CONECT   33   32   32
CONECT   34   31   76   77   78
CONECT   35    3
CONECT   36    4
CONECT   37    5
CONECT   38    5
CONECT   39    6
CONECT   40    6
CONECT   41    7
CONECT   42    7
CONECT   43    8
CONECT   44    8
CONECT   45    9
CONECT   46    9
CONECT   47   10
CONECT   48   10
CONECT   49   12
CONECT   50   12
CONECT   51   12
CONECT   52   14
CONECT   53   15
CONECT   54   15
CONECT   55   16
CONECT   56   17
CONECT   57   17
CONECT   58   17
CONECT   59   18
CONECT   60   18
CONECT   61   18
CONECT   62   20
CONECT   63   20
CONECT   64   20
CONECT   65   22
CONECT   66   22
CONECT   67   24
CONECT   68   25
CONECT   69   26
CONECT   70   27
CONECT   71   28
CONECT   72   30
CONECT   73   30
CONECT   74   30
CONECT   75   31
CONECT   76   34
CONECT   77   34
CONECT   78   34
END
