# Supplementary material for: Addressing Challenges of Macrocyclic Conformational Sampling in Polar and Apolar Solvents: Lessons for Chameleonicity
Source: J Chem Inf Model. 2023 Nov 9;63(22):7107–23. doi: 10.1021/acs.jcim.3c01123 (PMC10685455; doi:10.1021/acs.jcim.3c01123)
Supplement: Supplementary file 2 — ci3c01123_si_002.zip [file ci3c01123_si_002.zip › structures/protonated/macrocycle_31.pdb]

REMARK  99                                                                      
REMARK  99 MOE v2019.01 (Chemical Computing Group ULC) Tue Nov  3 17:37:59 2020 
HETATM    1  O     *     0       1.930   0.167   1.716  1.00  0.00           O  
HETATM    2  C     *     0       1.528   0.113   0.524  1.00  0.00           C  
HETATM    3  C     *     0       2.256   0.884  -0.550  1.00  0.00           C  
HETATM    4  N     *     0       2.851   2.126  -0.050  1.00  0.00           N  
HETATM    5  C     *     0       1.793   3.027   0.395  1.00  0.00           C  
HETATM    6  C     *     0       1.099   3.679  -0.790  1.00  0.00           C  
HETATM    7  C     *     0      -0.277   4.162  -0.369  1.00  0.00           C  
HETATM    8  C     *     0      -1.217   2.978  -0.232  1.00  0.00           C  
HETATM    9  C     *     0      -2.551   3.436   0.320  1.00  0.00           C  
HETATM   10  C     *     0      -3.536   2.282   0.314  1.00  0.00           C  
HETATM   11  N     *     0      -3.222   1.338   1.378  1.00  0.00           N  
HETATM   12  C     *     0      -2.992  -0.056   1.147  1.00  0.00           C  
HETATM   13  C     *     0      -2.910  -0.610  -0.255  1.00  0.00           C  
HETATM   14  C     *     0      -4.158  -0.406  -1.136  1.00  0.00           C  
HETATM   15  C     *     0      -5.403  -1.254  -0.846  1.00  0.00           C  
HETATM   16  C     *     0      -5.757  -1.364   0.626  1.00  0.00           C  
HETATM   17  C     *     0      -5.337  -2.615  -1.509  1.00  0.00           C  
HETATM   18  N     *     0      -2.297  -1.940  -0.359  1.00  0.00           N  
HETATM   19  C     *     0      -2.913  -3.097   0.280  1.00  0.00           C  
HETATM   20  O     *     0      -2.832  -0.817   2.138  1.00  0.00           O  
HETATM   21  C     *     0       3.300   0.027  -1.270  1.00  0.00           C  
HETATM   22  C     *     0       4.410  -0.427  -0.376  1.00  0.00           C  
HETATM   23  C     *     0       4.335  -1.676   0.253  1.00  0.00           C  
HETATM   24  C     *     0       5.367  -2.098   1.097  1.00  0.00           C  
HETATM   25  C     *     0       6.475  -1.274   1.313  1.00  0.00           C  
HETATM   26  C     *     0       6.552  -0.026   0.686  1.00  0.00           C  
HETATM   27  C     *     0       5.521   0.397  -0.158  1.00  0.00           C  
HETATM   28  N     *     0       0.389  -0.693   0.210  1.00  0.00           N  
HETATM   29  C     *     0      -0.018  -1.057  -1.142  1.00  0.00           C  
HETATM   30  C     *     0      -1.067  -2.125  -1.080  1.00  0.00           C  
HETATM   31  O     *     0      -0.823  -3.234  -1.626  1.00  0.00           O  
HETATM   32  C     *     0      -0.499   0.153  -1.927  1.00  0.00           C  
HETATM   33  H     *     0       1.497   1.164  -1.280  1.00  0.00           H  
HETATM   34  H     *     0       3.464   1.918   0.725  1.00  0.00           H  
HETATM   35  H     *     0       1.060   2.460   0.970  1.00  0.00           H  
HETATM   36  H     *     0       2.227   3.803   1.025  1.00  0.00           H  
HETATM   37  H     *     0       1.691   4.526  -1.136  1.00  0.00           H  
HETATM   38  H     *     0       0.998   2.953  -1.596  1.00  0.00           H  
HETATM   39  H     *     0      -0.202   4.678   0.588  1.00  0.00           H  
HETATM   40  H     *     0      -0.666   4.848  -1.122  1.00  0.00           H  
HETATM   41  H     *     0      -0.778   2.246   0.446  1.00  0.00           H  
HETATM   42  H     *     0      -1.369   2.523  -1.211  1.00  0.00           H  
HETATM   43  H     *     0      -2.939   4.246  -0.298  1.00  0.00           H  
HETATM   44  H     *     0      -2.417   3.791   1.342  1.00  0.00           H  
HETATM   45  H     *     0      -3.483   1.770  -0.647  1.00  0.00           H  
HETATM   46  H     *     0      -4.544   2.670   0.464  1.00  0.00           H  
HETATM   47  H     *     0      -3.164   1.684   2.325  1.00  0.00           H  
HETATM   48  H     *     0      -2.182   0.053  -0.722  1.00  0.00           H  
HETATM   49  H     *     0      -4.451   0.640  -1.042  1.00  0.00           H  
HETATM   50  H     *     0      -3.862  -0.609  -2.165  1.00  0.00           H  
HETATM   51  H     *     0      -6.226  -0.701  -1.300  1.00  0.00           H  
HETATM   52  H     *     0      -4.972  -1.910   1.149  1.00  0.00           H  
HETATM   53  H     *     0      -6.703  -1.895   0.734  1.00  0.00           H  
HETATM   54  H     *     0      -5.851  -0.365   1.053  1.00  0.00           H  
HETATM   55  H     *     0      -4.521  -3.192  -1.074  1.00  0.00           H  
HETATM   56  H     *     0      -5.164  -2.490  -2.578  1.00  0.00           H  
HETATM   57  H     *     0      -6.278  -3.142  -1.352  1.00  0.00           H  
HETATM   58  H     *     0      -3.831  -2.790   0.781  1.00  0.00           H  
HETATM   59  H     *     0      -2.224  -3.518   1.012  1.00  0.00           H  
HETATM   60  H     *     0      -3.145  -3.848  -0.475  1.00  0.00           H  
HETATM   61  H     *     0       2.803  -0.853  -1.679  1.00  0.00           H  
HETATM   62  H     *     0       3.728   0.613  -2.083  1.00  0.00           H  
HETATM   63  H     *     0       3.480  -2.314   0.086  1.00  0.00           H  
HETATM   64  H     *     0       5.308  -3.061   1.582  1.00  0.00           H  
HETATM   65  H     *     0       7.272  -1.601   1.964  1.00  0.00           H  
HETATM   66  H     *     0       7.408   0.611   0.854  1.00  0.00           H  
HETATM   67  H     *     0       5.581   1.360  -0.642  1.00  0.00           H  
HETATM   68  H     *     0      -0.172  -1.034   0.978  1.00  0.00           H  
HETATM   69  H     *     0       0.849  -1.448  -1.674  1.00  0.00           H  
HETATM   70  H     *     0      -1.370   0.583  -1.433  1.00  0.00           H  
HETATM   71  H     *     0      -0.769  -0.153  -2.938  1.00  0.00           H  
HETATM   72  H     *     0       0.297   0.896  -1.973  1.00  0.00           H  
CONECT    1    2    2
CONECT    2    1    1    3   28
CONECT    3    2    4   21   33
CONECT    4    3    5   34
CONECT    5    4    6   35   36
CONECT    6    5    7   37   38
CONECT    7    6    8   39   40
CONECT    8    7    9   41   42
CONECT    9    8   10   43   44
CONECT   10    9   11   45   46
CONECT   11   10   12   47
CONECT   12   11   13   20   20
CONECT   13   12   14   18   48
CONECT   14   13   15   49   50
CONECT   15   14   16   17   51
CONECT   16   15   52   53   54
CONECT   17   15   55   56   57
CONECT   18   13   19   30
CONECT   19   18   58   59   60
CONECT   20   12   12
CONECT   21    3   22   61   62
CONECT   22   21   23   27   27
CONECT   23   22   24   24   63
CONECT   24   23   23   25   64
CONECT   25   24   26   26   65
CONECT   26   25   25   27   66
CONECT   27   22   22   26   67
CONECT   28    2   29   68
CONECT   29   28   30   32   69
CONECT   30   18   29   31   31
CONECT   31   30   30
CONECT   32   29   70   71   72
CONECT   33    3
CONECT   34    4
CONECT   35    5
CONECT   36    5
CONECT   37    6
CONECT   38    6
CONECT   39    7
CONECT   40    7
CONECT   41    8
CONECT   42    8
CONECT   43    9
CONECT   44    9
CONECT   45   10
CONECT   46   10
CONECT   47   11
CONECT   48   13
CONECT   49   14
CONECT   50   14
CONECT   51   15
CONECT   52   16
CONECT   53   16
CONECT   54   16
CONECT   55   17
CONECT   56   17
CONECT   57   17
CONECT   58   19
CONECT   59   19
CONECT   60   19
CONECT   61   21
CONECT   62   21
CONECT   63   23
CONECT   64   24
CONECT   65   25
CONECT   66   26
CONECT   67   27
CONECT   68   28
CONECT   69   29
CONECT   70   32
CONECT   71   32
CONECT   72   32
END
