# Supplementary material for: Addressing Challenges of Macrocyclic Conformational Sampling in Polar and Apolar Solvents: Lessons for Chameleonicity
Source: J Chem Inf Model. 2023 Nov 9;63(22):7107–23. doi: 10.1021/acs.jcim.3c01123 (PMC10685455; doi:10.1021/acs.jcim.3c01123)
Supplement: Supplementary file 2 — ci3c01123_si_002.zip [file ci3c01123_si_002.zip › structures/macrocycle_35/avg/conf_5.mol2]

@<TRIPOS>MOLECULE
conf_5
   75    76     1     0     0
SMALL
resp


@<TRIPOS>ATOM
      1 O1          -1.1290     0.5350    -1.0230 o          1 conf     -0.492656
      2 C1          -1.7050     0.0090    -0.1030 c          1 conf      0.282819
      3 C2          -3.0480     0.6030     0.3730 c3         1 conf      0.390011
      4 N1          -2.8930     2.0190     0.6040 n3         1 conf     -0.883647
      5 C3          -2.3280     2.4640     1.8690 c3         1 conf      0.461798
      6 C4          -1.5710     3.7790     1.6660 c3         1 conf     -0.213383
      7 C5          -0.2860     3.5380     0.8670 c3         1 conf      0.166067
      8 C6           0.2580     4.7550     0.1210 c3         1 conf     -0.033036
      9 C7           1.5790     4.5000    -0.6190 c3         1 conf     -0.040017
     10 C8           1.5740     3.3330    -1.6200 c3         1 conf     -0.081178
     11 N2           1.7390     2.0230    -1.0070 n          1 conf     -0.460417
     12 C9           2.9530     1.5770    -0.6610 c          1 conf      0.716704
     13 C10          3.0860     0.2320     0.0810 c3         1 conf     -0.218749
     14 C11          4.2170    -0.6170    -0.5330 c3         1 conf     -0.230170
     15 C12          4.9210    -1.6020     0.4190 c3         1 conf      0.425606
     16 C13          6.2420    -2.0560    -0.2150 c3         1 conf     -0.449154
     17 C14          4.0790    -2.8280     0.7880 c3         1 conf     -0.449154
     18 N3           1.8230    -0.4620     0.3760 n          1 conf     -0.019624
     19 C15          1.3770    -0.3880     1.7560 c3         1 conf     -0.166678
     20 O2           3.9550     2.2340    -0.8100 o          1 conf     -0.611874
     21 C16         -4.0680     0.4060    -0.7700 c3         1 conf     -0.522925
     22 C17         -4.3330    -1.0360    -1.1480 ca         1 conf      0.235531
     23 C18         -3.6760    -1.6240    -2.2240 ca         1 conf     -0.214280
     24 C19         -3.9110    -2.9490    -2.5600 ca         1 conf     -0.138433
     25 C20         -4.8100    -3.7050    -1.8270 ca         1 conf     -0.148152
     26 C21         -5.4770    -3.1280    -0.7570 ca         1 conf     -0.138433
     27 C22         -5.2400    -1.8050    -0.4240 ca         1 conf     -0.214280
     28 N4          -1.2090    -1.1310     0.4490 n          1 conf      0.010102
     29 C23         -1.8470    -1.8010     1.5750 c3         1 conf     -0.170632
     30 C24         -0.1990    -1.8160    -0.3790 c3         1 conf      0.127861
     31 C25          1.1330    -1.0740    -0.6220 c          1 conf      0.473636
     32 O3           1.5600    -1.1180    -1.7450 o          1 conf     -0.591487
     33 C26          0.0990    -3.2590     0.0400 c3         1 conf     -0.279650
     34 H1          -3.4190     0.0810     1.2490 h1         1 conf      0.005535
     35 H2          -3.7390     2.5100     0.4030 hn         1 conf      0.398705
     36 H3          -1.6340     1.7060     2.2230 h1         1 conf     -0.073322
     37 H4          -3.0910     2.5660     2.6430 h1         1 conf     -0.073322
     38 H5          -1.3500     4.2330     2.6300 hc         1 conf      0.028256
     39 H6          -2.2220     4.4730     1.1390 hc         1 conf      0.028256
     40 H7          -0.4960     2.7620     0.1470 hc         1 conf     -0.016724
     41 H8           0.4790     3.1510     1.5380 hc         1 conf     -0.016724
     42 H9          -0.4930     5.0860    -0.5950 hc         1 conf      0.009198
     43 H10          0.4040     5.5830     0.8130 hc         1 conf      0.009198
     44 H11          2.3840     4.3350     0.0900 hc         1 conf      0.022693
     45 H12          1.8380     5.4030    -1.1660 hc         1 conf      0.022693
     46 H13          2.3760     3.4760    -2.3300 h1         1 conf      0.098887
     47 H14          0.6420     3.3120    -2.1740 h1         1 conf      0.098887
     48 H15          0.9600     1.4050    -1.0100 hn         1 conf      0.278419
     49 H16          3.4490     0.5640     1.0460 h1         1 conf      0.112875
     50 H17          4.9550     0.0990    -0.8670 hc         1 conf      0.104693
     51 H18          3.8550    -1.1380    -1.4070 hc         1 conf      0.104693
     52 H19          5.1670    -1.0710     1.3390 hc         1 conf     -0.042598
     53 H20          6.8900    -1.2120    -0.4240 hc         1 conf      0.100356
     54 H21          6.7790    -2.7350     0.4420 hc         1 conf      0.100356
     55 H22          6.0620    -2.5770    -1.1520 hc         1 conf      0.100356
     56 H23          3.1830    -2.5610     1.3350 hc         1 conf      0.100356
     57 H24          3.7740    -3.3670    -0.1050 hc         1 conf      0.100356
     58 H25          4.6500    -3.5120     1.4090 hc         1 conf      0.100356
     59 H26          0.7030    -1.1900     1.9950 h1         1 conf      0.064490
     60 H27          0.8840     0.5540     1.9720 h1         1 conf      0.064490
     61 H28          2.2330    -0.4820     2.4110 h1         1 conf      0.064490
     62 H29         -3.7040     0.9600    -1.6270 hc         1 conf      0.169827
     63 H30         -4.9990     0.8680    -0.4540 hc         1 conf      0.169827
     64 H31         -2.9780    -1.0430    -2.8000 ha         1 conf      0.146461
     65 H32         -3.3960    -3.3850    -3.3970 ha         1 conf      0.143041
     66 H33         -4.9960    -4.7310    -2.0900 ha         1 conf      0.139463
     67 H34         -6.1860    -3.7040    -0.1890 ha         1 conf      0.143041
     68 H35         -5.7730    -1.3620     0.4000 ha         1 conf      0.146461
     69 H36         -2.0880    -1.0890     2.3510 h1         1 conf      0.063623
     70 H37         -2.7480    -2.3300     1.2890 h1         1 conf      0.063623
     71 H38         -1.1630    -2.5110     2.0080 h1         1 conf      0.063623
     72 H39         -0.5970    -1.8580    -1.3800 h1         1 conf      0.087184
     73 H40          0.7620    -3.6840    -0.7030 hc         1 conf      0.081933
     74 H41          0.5880    -3.3420     1.0030 hc         1 conf      0.081933
     75 H42         -0.8070    -3.8530     0.0560 hc         1 conf      0.081933
@<TRIPOS>BOND
     1     1     2 2   
     2     2     3 1   
     3     2    28 1   
     4     3     4 1   
     5     3    21 1   
     6     3    34 1   
     7     4     5 1   
     8     4    35 1   
     9     5     6 1   
    10     5    36 1   
    11     5    37 1   
    12     6     7 1   
    13     6    38 1   
    14     6    39 1   
    15     7     8 1   
    16     7    40 1   
    17     7    41 1   
    18     8     9 1   
    19     8    42 1   
    20     8    43 1   
    21     9    10 1   
    22     9    44 1   
    23     9    45 1   
    24    10    11 1   
    25    10    46 1   
    26    10    47 1   
    27    11    12 1   
    28    11    48 1   
    29    12    13 1   
    30    12    20 2   
    31    13    14 1   
    32    13    18 1   
    33    13    49 1   
    34    14    15 1   
    35    14    50 1   
    36    14    51 1   
    37    15    16 1   
    38    15    17 1   
    39    15    52 1   
    40    16    53 1   
    41    16    54 1   
    42    16    55 1   
    43    17    56 1   
    44    17    57 1   
    45    17    58 1   
    46    18    19 1   
    47    18    31 1   
    48    19    59 1   
    49    19    60 1   
    50    19    61 1   
    51    21    22 1   
    52    21    62 1   
    53    21    63 1   
    54    22    23 ar  
    55    22    27 ar  
    56    23    24 ar  
    57    23    64 1   
    58    24    25 ar  
    59    24    65 1   
    60    25    26 ar  
    61    25    66 1   
    62    26    27 ar  
    63    26    67 1   
    64    27    68 1   
    65    28    29 1   
    66    28    30 1   
    67    29    69 1   
    68    29    70 1   
    69    29    71 1   
    70    30    31 1   
    71    30    33 1   
    72    30    72 1   
    73    31    32 2   
    74    33    73 1   
    75    33    74 1   
    76    33    75 1   
@<TRIPOS>SUBSTRUCTURE
     1 conf        1 TEMP              0 ****  ****    0 ROOT
