# Supplementary material for: Addressing Challenges of Macrocyclic Conformational Sampling in Polar and Apolar Solvents: Lessons for Chameleonicity
Source: J Chem Inf Model. 2023 Nov 9;63(22):7107–23. doi: 10.1021/acs.jcim.3c01123 (PMC10685455; doi:10.1021/acs.jcim.3c01123)
Supplement: Supplementary file 2 — ci3c01123_si_002.zip [file ci3c01123_si_002.zip › structures/macrocycle_35/avg/conf_9.mol2]

@<TRIPOS>MOLECULE
conf_9
   75    76     1     0     0
SMALL
resp


@<TRIPOS>ATOM
      1 O1          -1.3130    -0.6340    -1.8800 o          1 conf     -0.535639
      2 C1          -1.8340    -0.5380    -0.7920 c          1 conf      0.355796
      3 C2          -2.9490     0.4960    -0.6130 c3         1 conf      0.145355
      4 N1          -2.2230     1.7360    -0.3820 n3         1 conf     -0.441267
      5 C3          -2.9930     2.8860     0.0540 c3         1 conf      0.144944
      6 C4          -2.0990     4.0730     0.4170 c3         1 conf      0.013554
      7 C5          -1.3040     3.9550     1.7260 c3         1 conf     -0.029055
      8 C6          -0.0520     3.0650     1.7450 c3         1 conf     -0.154580
      9 C7           1.0480     3.5020     0.7690 c3         1 conf     -0.031287
     10 C8           2.4410     2.9850     1.1330 c3         1 conf      0.070399
     11 N2           2.5770     1.5400     1.1230 n          1 conf     -0.570889
     12 C9           3.2670     0.8700     0.1810 c          1 conf      0.709267
     13 C10          3.2780    -0.6550     0.3730 c3         1 conf     -0.033811
     14 C11          4.5320    -1.3250    -0.2050 c3         1 conf     -0.124202
     15 C12          5.7330    -1.3630     0.7570 c3         1 conf      0.352320
     16 C13          6.8830    -2.1420     0.1100 c3         1 conf     -0.440256
     17 C14          6.2120     0.0240     1.1990 c3         1 conf     -0.440256
     18 N3           2.0410    -1.1960    -0.2100 n          1 conf     -0.225737
     19 C15          1.9730    -1.3140    -1.6680 c3         1 conf     -0.281335
     20 O2           3.8180     1.3960    -0.7530 o          1 conf     -0.594350
     21 C16         -3.8970     0.4940    -1.8270 c3         1 conf     -0.245691
     22 C17         -4.7320    -0.7670    -1.9250 ca         1 conf      0.107369
     23 C18         -4.3330    -1.8360    -2.7200 ca         1 conf     -0.166905
     24 C19         -5.0960    -2.9920    -2.7880 ca         1 conf     -0.162369
     25 C20         -6.2690    -3.0990    -2.0600 ca         1 conf     -0.129566
     26 C21         -6.6770    -2.0410    -1.2640 ca         1 conf     -0.162369
     27 C22         -5.9140    -0.8860    -1.2010 ca         1 conf     -0.166905
     28 N4          -1.4160    -1.2480     0.2810 n          1 conf     -0.087685
     29 C23         -1.9710    -1.0400     1.6160 c3         1 conf     -0.305891
     30 C24         -0.2550    -2.1190     0.0990 c3         1 conf      0.154552
     31 C25          1.0050    -1.4160     0.6250 c          1 conf      0.545237
     32 O3           1.0460    -1.1120     1.7990 o          1 conf     -0.599798
     33 C26         -0.4070    -3.4740     0.7920 c3         1 conf     -0.461589
     34 H1          -3.5350     0.2910     0.2710 h1         1 conf      0.037831
     35 H2          -1.6800     1.9590    -1.1940 hn         1 conf      0.281997
     36 H3          -3.7120     3.2150    -0.6980 h1         1 conf     -0.007715
     37 H4          -3.5720     2.5920     0.9260 h1         1 conf     -0.007715
     38 H5          -1.4350     4.2900    -0.4170 hc         1 conf     -0.007672
     39 H6          -2.7490     4.9400     0.5060 hc         1 conf     -0.007672
     40 H7          -1.9810     3.6180     2.5090 hc         1 conf      0.020252
     41 H8          -0.9970     4.9590     2.0130 hc         1 conf      0.020252
     42 H9          -0.3200     2.0330     1.5550 hc         1 conf      0.046056
     43 H10          0.3460     3.1050     2.7580 hc         1 conf      0.046056
     44 H11          0.8080     3.1870    -0.2420 hc         1 conf      0.042687
     45 H12          1.1080     4.5890     0.7530 hc         1 conf      0.042687
     46 H13          3.1700     3.3710     0.4380 h1         1 conf      0.047129
     47 H14          2.7090     3.3440     2.1230 h1         1 conf      0.047129
     48 H15          2.0810     1.0000     1.7990 hn         1 conf      0.321103
     49 H16          3.2240    -0.8710     1.4270 h1         1 conf      0.068917
     50 H17          4.2730    -2.3510    -0.4480 hc         1 conf      0.046771
     51 H18          4.8230    -0.8350    -1.1260 hc         1 conf      0.046771
     52 H19          5.4240    -1.9090     1.6480 hc         1 conf     -0.028819
     53 H20          6.5730    -3.1430    -0.1760 hc         1 conf      0.104686
     54 H21          7.7220    -2.2380     0.7930 hc         1 conf      0.104686
     55 H22          7.2400    -1.6360    -0.7830 hc         1 conf      0.104686
     56 H23          5.4580     0.5550     1.7700 hc         1 conf      0.104686
     57 H24          7.0900    -0.0650     1.8320 hc         1 conf      0.104686
     58 H25          6.4720     0.6390     0.3440 hc         1 conf      0.104686
     59 H26          2.6900    -0.6310    -2.0950 h1         1 conf      0.126049
     60 H27          2.2130    -2.3190    -1.9990 h1         1 conf      0.126049
     61 H28          0.9990    -1.0370    -2.0330 h1         1 conf      0.126049
     62 H29         -3.3110     0.6280    -2.7270 hc         1 conf      0.095804
     63 H30         -4.5590     1.3490    -1.7390 hc         1 conf      0.095804
     64 H31         -3.4200    -1.7630    -3.2820 ha         1 conf      0.136154
     65 H32         -4.7730    -3.8070    -3.4110 ha         1 conf      0.142673
     66 H33         -6.8610    -3.9950    -2.1150 ha         1 conf      0.133604
     67 H34         -7.5900    -2.1100    -0.6990 ha         1 conf      0.142673
     68 H35         -6.2480    -0.0650    -0.5890 ha         1 conf      0.136154
     69 H36         -2.9630    -1.4710     1.7010 h1         1 conf      0.125789
     70 H37         -1.3240    -1.5000     2.3390 h1         1 conf      0.125789
     71 H38         -2.0140     0.0130     1.8540 h1         1 conf      0.125789
     72 H39         -0.1880    -2.3000    -0.9560 h1         1 conf      0.081359
     73 H40          0.4190    -4.1190     0.5080 hc         1 conf      0.129579
     74 H41         -1.3290    -3.9470     0.4740 hc         1 conf      0.129579
     75 H42         -0.4020    -3.3930     1.8700 hc         1 conf      0.129579
@<TRIPOS>BOND
     1     1     2 2   
     2     2     3 1   
     3     2    28 1   
     4     3     4 1   
     5     3    21 1   
     6     3    34 1   
     7     4     5 1   
     8     4    35 1   
     9     5     6 1   
    10     5    36 1   
    11     5    37 1   
    12     6     7 1   
    13     6    38 1   
    14     6    39 1   
    15     7     8 1   
    16     7    40 1   
    17     7    41 1   
    18     8     9 1   
    19     8    42 1   
    20     8    43 1   
    21     9    10 1   
    22     9    44 1   
    23     9    45 1   
    24    10    11 1   
    25    10    46 1   
    26    10    47 1   
    27    11    12 1   
    28    11    48 1   
    29    12    13 1   
    30    12    20 2   
    31    13    14 1   
    32    13    18 1   
    33    13    49 1   
    34    14    15 1   
    35    14    50 1   
    36    14    51 1   
    37    15    16 1   
    38    15    17 1   
    39    15    52 1   
    40    16    53 1   
    41    16    54 1   
    42    16    55 1   
    43    17    56 1   
    44    17    57 1   
    45    17    58 1   
    46    18    19 1   
    47    18    31 1   
    48    19    59 1   
    49    19    60 1   
    50    19    61 1   
    51    21    22 1   
    52    21    62 1   
    53    21    63 1   
    54    22    23 ar  
    55    22    27 ar  
    56    23    24 ar  
    57    23    64 1   
    58    24    25 ar  
    59    24    65 1   
    60    25    26 ar  
    61    25    66 1   
    62    26    27 ar  
    63    26    67 1   
    64    27    68 1   
    65    28    29 1   
    66    28    30 1   
    67    29    69 1   
    68    29    70 1   
    69    29    71 1   
    70    30    31 1   
    71    30    33 1   
    72    30    72 1   
    73    31    32 2   
    74    33    73 1   
    75    33    74 1   
    76    33    75 1   
@<TRIPOS>SUBSTRUCTURE
     1 conf        1 TEMP              0 ****  ****    0 ROOT
