# Supplementary material for: Addressing Challenges of Macrocyclic Conformational Sampling in Polar and Apolar Solvents: Lessons for Chameleonicity
Source: J Chem Inf Model. 2023 Nov 9;63(22):7107–23. doi: 10.1021/acs.jcim.3c01123 (PMC10685455; doi:10.1021/acs.jcim.3c01123)
Supplement: Supplementary file 2 — ci3c01123_si_002.zip [file ci3c01123_si_002.zip › structures/macrocycle_35/avg/conf_8.mol2]

@<TRIPOS>MOLECULE
conf_8
   75    76     1     0     0
SMALL
resp


@<TRIPOS>ATOM
      1 O1           0.4790     0.3280    -0.6170 o          1 conf     -0.571435
      2 C1           1.5360    -0.2610    -0.7620 c          1 conf      0.354208
      3 C2           2.8100     0.6040    -0.7870 c3         1 conf      0.619683
      4 N1           2.4200     1.7820    -1.5470 n3         1 conf     -0.987290
      5 C3           2.9430     3.1180    -1.3280 c3         1 conf      0.101639
      6 C4           2.4160     3.9450    -0.1270 c3         1 conf     -0.083978
      7 C5           0.9500     3.7520     0.3050 c3         1 conf      0.117603
      8 C6          -0.1310     3.9390    -0.7670 c3         1 conf     -0.066704
      9 C7          -1.5630     4.0430    -0.2120 c3         1 conf     -0.124073
     10 C8          -2.0040     2.9730     0.7970 c3         1 conf      0.148779
     11 N2          -1.8900     1.6000     0.3470 n          1 conf     -0.714643
     12 C9          -2.9190     0.8830    -0.1330 c          1 conf      0.830844
     13 C10         -2.5660    -0.5640    -0.5610 c3         1 conf     -0.161013
     14 C11         -3.7730    -1.3390    -1.1350 c3         1 conf     -0.108556
     15 C12         -4.7690    -2.0630    -0.2070 c3         1 conf      0.436893
     16 C13         -5.8040    -1.1480     0.4580 c3         1 conf     -0.537439
     17 C14         -5.5000    -3.1420    -1.0190 c3         1 conf     -0.537439
     18 N3          -1.8240    -1.2850     0.4780 n          1 conf     -0.105672
     19 C15         -2.3170    -1.1740     1.8520 c3         1 conf     -0.477405
     20 O2          -4.0300     1.3270    -0.2770 o          1 conf     -0.610640
     21 C16          3.2980     0.8570     0.6640 c3         1 conf     -0.193247
     22 C17          3.9670    -0.3310     1.3250 ca         1 conf      0.024311
     23 C18          5.3160    -0.5910     1.0970 ca         1 conf     -0.148126
     24 C19          5.9420    -1.6770     1.6850 ca         1 conf     -0.159642
     25 C20          5.2250    -2.5210     2.5190 ca         1 conf     -0.114780
     26 C21          3.8850    -2.2700     2.7580 ca         1 conf     -0.159642
     27 C22          3.2600    -1.1820     2.1660 ca         1 conf     -0.148126
     28 N4           1.5140    -1.5880    -0.9010 n          1 conf     -0.206962
     29 C23          2.6530    -2.4770    -1.0440 c3         1 conf     -0.090760
     30 C24          0.1860    -2.2210    -0.9000 c3         1 conf      0.218444
     31 C25         -0.5720    -1.8140     0.3960 c          1 conf      0.432824
     32 O3           0.0120    -2.1200     1.4060 o          1 conf     -0.536130
     33 C26         -0.4260    -2.1540    -2.2980 c3         1 conf     -0.378993
     34 H1           3.6080     0.1000    -1.3180 h1         1 conf     -0.034525
     35 H2           1.4290     1.8220    -1.5940 hn         1 conf      0.414853
     36 H3           2.7130     3.6640    -2.2370 h1         1 conf      0.057996
     37 H4           4.0270     3.0800    -1.2790 h1         1 conf      0.057996
     38 H5           2.5750     4.9930    -0.3750 hc         1 conf      0.007934
     39 H6           3.0290     3.7560     0.7490 hc         1 conf      0.007934
     40 H7           0.7660     4.4600     1.1110 hc         1 conf     -0.022991
     41 H8           0.8410     2.7670     0.7440 hc         1 conf     -0.022991
     42 H9           0.0700     4.8450    -1.3360 hc         1 conf      0.033070
     43 H10         -0.0980     3.1240    -1.4810 hc         1 conf      0.033070
     44 H11         -2.2600     4.0400    -1.0450 hc         1 conf      0.048086
     45 H12         -1.6800     5.0050     0.2850 hc         1 conf      0.048086
     46 H13         -3.0380     3.1460     1.0540 h1         1 conf      0.032966
     47 H14         -1.4260     3.0680     1.7100 h1         1 conf      0.032966
     48 H15         -0.9840     1.1890     0.3030 hn         1 conf      0.431407
     49 H16         -1.8870    -0.4120    -1.3830 h1         1 conf      0.110211
     50 H17         -4.3170    -0.6590    -1.7810 hc         1 conf      0.035622
     51 H18         -3.3480    -2.0980    -1.7820 hc         1 conf      0.035622
     52 H19         -4.2080    -2.5780     0.5680 hc         1 conf     -0.034918
     53 H20         -6.4660    -1.7340     1.0900 hc         1 conf      0.125702
     54 H21         -6.4100    -0.6500    -0.2920 hc         1 conf      0.125702
     55 H22         -5.3580    -0.3720     1.0620 hc         1 conf      0.125702
     56 H23         -6.0460    -2.7010    -1.8490 hc         1 conf      0.125702
     57 H24         -4.8070    -3.8720    -1.4290 hc         1 conf      0.125702
     58 H25         -6.2150    -3.6760    -0.4010 hc         1 conf      0.125702
     59 H26         -3.3160    -0.7730     1.8360 h1         1 conf      0.168789
     60 H27         -1.6860    -0.5230     2.4420 h1         1 conf      0.168789
     61 H28         -2.3350    -2.1460     2.3240 h1         1 conf      0.168789
     62 H29          2.4660     1.1970     1.2670 hc         1 conf      0.089483
     63 H30          4.0130     1.6690     0.6230 hc         1 conf      0.089483
     64 H31          5.8840     0.0670     0.4610 ha         1 conf      0.127187
     65 H32          6.9850    -1.8580     1.5000 ha         1 conf      0.140929
     66 H33          5.7090    -3.3630     2.9810 ha         1 conf      0.128738
     67 H34          3.3190    -2.9180     3.4030 ha         1 conf      0.140929
     68 H35          2.2140    -1.0140     2.3480 ha         1 conf      0.127187
     69 H36          2.7150    -3.1350    -0.1880 h1         1 conf      0.065130
     70 H37          2.5430    -3.0720    -1.9450 h1         1 conf      0.065130
     71 H38          3.5720    -1.9240    -1.1120 h1         1 conf      0.065130
     72 H39          0.3720    -3.2670    -0.6930 h1         1 conf      0.065981
     73 H40          0.2260    -2.6920    -2.9770 hc         1 conf      0.099730
     74 H41         -0.5150    -1.1420    -2.6670 hc         1 conf      0.099730
     75 H42         -1.3930    -2.6370    -2.3330 hc         1 conf      0.099730
@<TRIPOS>BOND
     1     1     2 2   
     2     2     3 1   
     3     2    28 1   
     4     3     4 1   
     5     3    21 1   
     6     3    34 1   
     7     4     5 1   
     8     4    35 1   
     9     5     6 1   
    10     5    36 1   
    11     5    37 1   
    12     6     7 1   
    13     6    38 1   
    14     6    39 1   
    15     7     8 1   
    16     7    40 1   
    17     7    41 1   
    18     8     9 1   
    19     8    42 1   
    20     8    43 1   
    21     9    10 1   
    22     9    44 1   
    23     9    45 1   
    24    10    11 1   
    25    10    46 1   
    26    10    47 1   
    27    11    12 1   
    28    11    48 1   
    29    12    13 1   
    30    12    20 2   
    31    13    14 1   
    32    13    18 1   
    33    13    49 1   
    34    14    15 1   
    35    14    50 1   
    36    14    51 1   
    37    15    16 1   
    38    15    17 1   
    39    15    52 1   
    40    16    53 1   
    41    16    54 1   
    42    16    55 1   
    43    17    56 1   
    44    17    57 1   
    45    17    58 1   
    46    18    19 1   
    47    18    31 1   
    48    19    59 1   
    49    19    60 1   
    50    19    61 1   
    51    21    22 1   
    52    21    62 1   
    53    21    63 1   
    54    22    23 ar  
    55    22    27 ar  
    56    23    24 ar  
    57    23    64 1   
    58    24    25 ar  
    59    24    65 1   
    60    25    26 ar  
    61    25    66 1   
    62    26    27 ar  
    63    26    67 1   
    64    27    68 1   
    65    28    29 1   
    66    28    30 1   
    67    29    69 1   
    68    29    70 1   
    69    29    71 1   
    70    30    31 1   
    71    30    33 1   
    72    30    72 1   
    73    31    32 2   
    74    33    73 1   
    75    33    74 1   
    76    33    75 1   
@<TRIPOS>SUBSTRUCTURE
     1 conf        1 TEMP              0 ****  ****    0 ROOT
