# Supplementary material for: Addressing Challenges of Macrocyclic Conformational Sampling in Polar and Apolar Solvents: Lessons for Chameleonicity
Source: J Chem Inf Model. 2023 Nov 9;63(22):7107–23. doi: 10.1021/acs.jcim.3c01123 (PMC10685455; doi:10.1021/acs.jcim.3c01123)
Supplement: Supplementary file 2 — ci3c01123_si_002.zip [file ci3c01123_si_002.zip › structures/macrocycle_35/avg/conf_4.mol2]

@<TRIPOS>MOLECULE
conf_11
   75    76     1     0     0
SMALL
resp


@<TRIPOS>ATOM
      1 O1           1.1220     0.3250    -0.0760 o          1 conf     -0.528930
      2 C1           1.5400    -0.3010    -1.0160 c          1 conf      0.585323
      3 C2           2.7880     0.1650    -1.7860 c3         1 conf      0.156990
      4 N1           3.0930     1.5420    -1.4720 n3         1 conf     -0.506566
      5 C3           2.2330     2.5240    -2.1180 c3         1 conf      0.033540
      6 C4           2.3890     3.9050    -1.4800 c3         1 conf     -0.076978
      7 C5           1.9310     3.9700    -0.0190 c3         1 conf      0.006678
      8 C6           0.4160     3.8360     0.1510 c3         1 conf      0.017935
      9 C7          -0.0080     3.6500     1.6110 c3         1 conf     -0.193850
     10 C8          -1.4840     3.2990     1.7770 c3         1 conf      0.117213
     11 N2          -1.7630     1.9850     1.2200 n          1 conf     -0.572431
     12 C9          -3.0160     1.5090     1.1380 c          1 conf      0.739779
     13 C10         -3.1900     0.1550     0.4310 c3         1 conf     -0.055614
     14 C11         -4.4720    -0.5470     0.9000 c3         1 conf     -0.032248
     15 C12         -4.8350    -1.8340     0.1450 c3         1 conf      0.459975
     16 C13         -6.0230    -2.5150     0.8340 c3         1 conf     -0.502400
     17 C14         -5.1490    -1.5840    -1.3340 c3         1 conf     -0.502400
     18 N3          -1.9960    -0.6840     0.5440 n          1 conf     -0.200507
     19 C15         -1.5710    -1.0920     1.8780 c3         1 conf     -0.311520
     20 O2          -3.9710     2.1170     1.5480 o          1 conf     -0.632961
     21 C16          3.9800    -0.7630    -1.4390 c3         1 conf     -0.311008
     22 C17          4.2070    -1.0740     0.0300 ca         1 conf      0.170710
     23 C18          4.1270    -2.3880     0.4740 ca         1 conf     -0.197716
     24 C19          4.3590    -2.7110     1.8030 ca         1 conf     -0.122695
     25 C20          4.6760    -1.7180     2.7110 ca         1 conf     -0.166975
     26 C21          4.7580    -0.4020     2.2810 ca         1 conf     -0.122695
     27 C22          4.5270    -0.0830     0.9550 ca         1 conf     -0.197716
     28 N4           0.9740    -1.4980    -1.3540 n          1 conf     -0.285234
     29 C23          1.0140    -2.0720    -2.6920 c3         1 conf     -0.195188
     30 C24         -0.0870    -1.9240    -0.4430 c3         1 conf      0.116413
     31 C25         -1.3020    -0.9970    -0.5780 c          1 conf      0.639650
     32 O3          -1.6220    -0.6150    -1.6760 o          1 conf     -0.602881
     33 C26         -0.5320    -3.3720    -0.6700 c3         1 conf     -0.448796
     34 H1           2.6060     0.0570    -2.8540 h1         1 conf      0.038222
     35 H2           4.0440     1.7280    -1.7250 hn         1 conf      0.312315
     36 H3           1.2090     2.1890    -2.0260 h1         1 conf      0.028637
     37 H4           2.4400     2.5920    -3.1890 h1         1 conf      0.028637
     38 H5           3.4350     4.2010    -1.5440 hc         1 conf      0.022887
     39 H6           1.8340     4.6270    -2.0770 hc         1 conf      0.022887
     40 H7           2.2590     4.9120     0.4150 hc         1 conf      0.005362
     41 H8           2.4240     3.1770     0.5310 hc         1 conf      0.005362
     42 H9          -0.0810     4.7130    -0.2600 hc         1 conf      0.022805
     43 H10          0.0640     2.9900    -0.4250 hc         1 conf      0.022805
     44 H11          0.1910     4.5600     2.1720 hc         1 conf      0.065551
     45 H12          0.5940     2.8680     2.0660 hc         1 conf      0.065551
     46 H13         -2.1110     4.0340     1.2860 h1         1 conf      0.044093
     47 H14         -1.7540     3.3060     2.8270 h1         1 conf      0.044093
     48 H15         -1.0110     1.4550     0.8400 hn         1 conf      0.307041
     49 H16         -3.2820     0.3960    -0.6170 h1         1 conf      0.089670
     50 H17         -4.3950    -0.7670     1.9610 hc         1 conf      0.012605
     51 H18         -5.2800     0.1680     0.8080 hc         1 conf      0.012605
     52 H19         -3.9890    -2.5180     0.1980 hc         1 conf     -0.071590
     53 H20         -6.9010    -1.8750     0.8150 hc         1 conf      0.112618
     54 H21         -5.8030    -2.7420     1.8730 hc         1 conf      0.112618
     55 H22         -6.2820    -3.4460     0.3380 hc         1 conf      0.112618
     56 H23         -5.4520    -2.5060    -1.8210 hc         1 conf      0.112618
     57 H24         -4.2930    -1.1970    -1.8740 hc         1 conf      0.112618
     58 H25         -5.9650    -0.8730    -1.4390 hc         1 conf      0.112618
     59 H26         -1.6000    -2.1680     2.0040 h1         1 conf      0.116016
     60 H27         -0.5770    -0.7320     2.1070 h1         1 conf      0.116016
     61 H28         -2.2470    -0.6630     2.6010 h1         1 conf      0.116016
     62 H29          4.8730    -0.3090    -1.8610 hc         1 conf      0.091014
     63 H30          3.8470    -1.6990    -1.9680 hc         1 conf      0.091014
     64 H31          3.8840    -3.1710    -0.2230 ha         1 conf      0.131275
     65 H32          4.2940    -3.7370     2.1230 ha         1 conf      0.135198
     66 H33          4.8580    -1.9630     3.7430 ha         1 conf      0.140259
     67 H34          5.0010     0.3780     2.9800 ha         1 conf      0.135198
     68 H35          4.5740     0.9420     0.6410 ha         1 conf      0.131275
     69 H36          1.1440    -3.1440    -2.6370 h1         1 conf      0.102594
     70 H37          0.1020    -1.8500    -3.2320 h1         1 conf      0.102594
     71 H38          1.8460    -1.6830    -3.2510 h1         1 conf      0.102594
     72 H39          0.3300    -1.8570     0.5460 h1         1 conf      0.068543
     73 H40          0.3150    -4.0460    -0.6080 hc         1 conf      0.129419
     74 H41         -1.0210    -3.5040    -1.6270 hc         1 conf      0.129419
     75 H42         -1.2380    -3.6560     0.1020 hc         1 conf      0.129419
@<TRIPOS>BOND
     1     1     2 2   
     2     2     3 1   
     3     2    28 1   
     4     3     4 1   
     5     3    21 1   
     6     3    34 1   
     7     4     5 1   
     8     4    35 1   
     9     5     6 1   
    10     5    36 1   
    11     5    37 1   
    12     6     7 1   
    13     6    38 1   
    14     6    39 1   
    15     7     8 1   
    16     7    40 1   
    17     7    41 1   
    18     8     9 1   
    19     8    42 1   
    20     8    43 1   
    21     9    10 1   
    22     9    44 1   
    23     9    45 1   
    24    10    11 1   
    25    10    46 1   
    26    10    47 1   
    27    11    12 1   
    28    11    48 1   
    29    12    13 1   
    30    12    20 2   
    31    13    14 1   
    32    13    18 1   
    33    13    49 1   
    34    14    15 1   
    35    14    50 1   
    36    14    51 1   
    37    15    16 1   
    38    15    17 1   
    39    15    52 1   
    40    16    53 1   
    41    16    54 1   
    42    16    55 1   
    43    17    56 1   
    44    17    57 1   
    45    17    58 1   
    46    18    19 1   
    47    18    31 1   
    48    19    59 1   
    49    19    60 1   
    50    19    61 1   
    51    21    22 1   
    52    21    62 1   
    53    21    63 1   
    54    22    23 ar  
    55    22    27 ar  
    56    23    24 ar  
    57    23    64 1   
    58    24    25 ar  
    59    24    65 1   
    60    25    26 ar  
    61    25    66 1   
    62    26    27 ar  
    63    26    67 1   
    64    27    68 1   
    65    28    29 1   
    66    28    30 1   
    67    29    69 1   
    68    29    70 1   
    69    29    71 1   
    70    30    31 1   
    71    30    33 1   
    72    30    72 1   
    73    31    32 2   
    74    33    73 1   
    75    33    74 1   
    76    33    75 1   
@<TRIPOS>SUBSTRUCTURE
     1 conf        1 TEMP              0 ****  ****    0 ROOT
