# Supplementary material for: Addressing Challenges of Macrocyclic Conformational Sampling in Polar and Apolar Solvents: Lessons for Chameleonicity
Source: J Chem Inf Model. 2023 Nov 9;63(22):7107–23. doi: 10.1021/acs.jcim.3c01123 (PMC10685455; doi:10.1021/acs.jcim.3c01123)
Supplement: Supplementary file 2 — ci3c01123_si_002.zip [file ci3c01123_si_002.zip › structures/macrocycle_35/avg/conf_3.mol2]

@<TRIPOS>MOLECULE
conf_3
   75    76     1     0     0
SMALL
resp


@<TRIPOS>ATOM
      1 O1          -2.0390    -0.9990    -1.2740 o          1 conf     -0.507035
      2 C1          -1.9650    -0.5400    -0.1740 c          1 conf      0.473901
      3 C2          -2.9490     0.5550     0.2880 c3         1 conf      0.462004
      4 N1          -3.1860     1.4660    -0.8140 n3         1 conf     -0.703245
      5 C3          -2.0640     2.3460    -1.1220 c3         1 conf      0.026772
      6 C4          -1.9350     3.5810    -0.2090 c3         1 conf      0.061961
      7 C5          -0.5130     4.1610    -0.1400 c3         1 conf     -0.137520
      8 C6           0.3710     3.4130     0.8650 c3         1 conf     -0.006451
      9 C7           1.8130     3.9190     0.9920 c3         1 conf     -0.058849
     10 C8           2.7320     3.5880    -0.1870 c3         1 conf      0.083531
     11 N2           2.8590     2.1690    -0.4650 n          1 conf     -0.745583
     12 C9           3.6450     1.3550     0.2580 c          1 conf      0.840147
     13 C10          3.6700    -0.1360    -0.1350 c3         1 conf     -0.026163
     14 C11          3.9520    -0.3580    -1.6320 c3         1 conf     -0.220581
     15 C12          4.5370    -1.7230    -2.0530 c3         1 conf      0.610498
     16 C13          3.5610    -2.8960    -1.9140 c3         1 conf     -0.527620
     17 C14          5.8750    -2.0420    -1.3780 c3         1 conf     -0.527620
     18 N3           2.5210    -0.8730     0.4340 n          1 conf     -0.133797
     19 C15          2.7870    -1.4460     1.7470 c3         1 conf     -0.197258
     20 O2           4.3460     1.7350     1.1640 o          1 conf     -0.640804
     21 C16         -4.2620    -0.0430     0.8360 c3         1 conf     -0.315587
     22 C17         -5.0460    -1.0510     0.0090 ca         1 conf      0.179310
     23 C18         -5.7010    -2.0800     0.6760 ca         1 conf     -0.174696
     24 C19         -6.4920    -2.9910    -0.0060 ca         1 conf     -0.150452
     25 C20         -6.6350    -2.8880    -1.3780 ca         1 conf     -0.156758
     26 C21         -5.9800    -1.8710    -2.0550 ca         1 conf     -0.150452
     27 C22         -5.1930    -0.9590    -1.3720 ca         1 conf     -0.174696
     28 N4          -1.0050    -0.9670     0.7210 n          1 conf     -0.388526
     29 C23         -0.8660    -0.4400     2.0660 c3         1 conf     -0.103694
     30 C24          0.1080    -1.7370     0.1760 c3         1 conf      0.320375
     31 C25          1.2940    -0.7810    -0.1320 c          1 conf      0.380433
     32 O3           1.0680     0.0330    -0.9980 o          1 conf     -0.536622
     33 C26          0.3210    -3.0780     0.8820 c3         1 conf     -0.396293
     34 H1          -2.5040     1.0880     1.1230 h1         1 conf     -0.030146
     35 H2          -4.0130     2.0020    -0.6380 hn         1 conf      0.340824
     36 H3          -2.1680     2.6790    -2.1500 h1         1 conf      0.063355
     37 H4          -1.1610     1.7510    -1.0970 h1         1 conf      0.063355
     38 H5          -2.6270     4.3430    -0.5600 hc         1 conf     -0.008117
     39 H6          -2.2560     3.3310     0.8000 hc         1 conf     -0.008117
     40 H7          -0.0680     4.1440    -1.1330 hc         1 conf      0.037975
     41 H8          -0.5620     5.2080     0.1510 hc         1 conf      0.037975
     42 H9          -0.1000     3.4920     1.8430 hc         1 conf      0.014335
     43 H10          0.3880     2.3550     0.6220 hc         1 conf      0.014335
     44 H11          2.2590     3.4950     1.8860 hc         1 conf      0.034200
     45 H12          1.8110     4.9990     1.1290 hc         1 conf      0.034200
     46 H13          3.7200     3.9800     0.0140 h1         1 conf      0.057459
     47 H14          2.3770     4.0580    -1.0970 h1         1 conf      0.057459
     48 H15          2.1840     1.7310    -1.0510 hn         1 conf      0.432302
     49 H16          4.5230    -0.5030     0.4120 h1         1 conf      0.061315
     50 H17          3.0680    -0.1580    -2.2190 hc         1 conf      0.027544
     51 H18          4.6820     0.3990    -1.9100 hc         1 conf      0.027544
     52 H19          4.7400    -1.6120    -3.1160 hc         1 conf     -0.073517
     53 H20          2.6050    -2.6740    -2.3780 hc         1 conf      0.112208
     54 H21          3.3810    -3.1480    -0.8740 hc         1 conf      0.112208
     55 H22          3.9650    -3.7810    -2.3970 hc         1 conf      0.112208
     56 H23          5.7580    -2.2620    -0.3200 hc         1 conf      0.112208
     57 H24          6.5740    -1.2160    -1.4690 hc         1 conf      0.112208
     58 H25          6.3330    -2.9140    -1.8360 hc         1 conf      0.112208
     59 H26          3.3210    -2.3870     1.6720 h1         1 conf      0.091742
     60 H27          3.3890    -0.7480     2.3130 h1         1 conf      0.091742
     61 H28          1.8770    -1.6050     2.2960 h1         1 conf      0.091742
     62 H29         -4.0390    -0.5030     1.7940 hc         1 conf      0.073598
     63 H30         -4.9090     0.8020     1.0690 hc         1 conf      0.073598
     64 H31         -5.5980    -2.1730     1.7440 ha         1 conf      0.115830
     65 H32         -6.9880    -3.7780     0.5340 ha         1 conf      0.141966
     66 H33         -7.2440    -3.5930    -1.9150 ha         1 conf      0.136608
     67 H34         -6.0760    -1.7890    -3.1230 ha         1 conf      0.141966
     68 H35         -4.6700    -0.1960    -1.9110 ha         1 conf      0.115830
     69 H36         -1.8270    -0.3200     2.5420 h1         1 conf      0.073867
     70 H37         -0.3400     0.5100     2.0980 h1         1 conf      0.073867
     71 H38         -0.3170    -1.1480     2.6690 h1         1 conf      0.073867
     72 H39         -0.1960    -1.9820    -0.8270 h1         1 conf      0.082319
     73 H40          1.2030    -3.5770     0.4980 hc         1 conf      0.101768
     74 H41          0.4100    -3.0210     1.9580 hc         1 conf      0.101768
     75 H42         -0.5370    -3.7020     0.6620 hc         1 conf      0.101768
@<TRIPOS>BOND
     1     1     2 2   
     2     2     3 1   
     3     2    28 1   
     4     3     4 1   
     5     3    21 1   
     6     3    34 1   
     7     4     5 1   
     8     4    35 1   
     9     5     6 1   
    10     5    36 1   
    11     5    37 1   
    12     6     7 1   
    13     6    38 1   
    14     6    39 1   
    15     7     8 1   
    16     7    40 1   
    17     7    41 1   
    18     8     9 1   
    19     8    42 1   
    20     8    43 1   
    21     9    10 1   
    22     9    44 1   
    23     9    45 1   
    24    10    11 1   
    25    10    46 1   
    26    10    47 1   
    27    11    12 1   
    28    11    48 1   
    29    12    13 1   
    30    12    20 2   
    31    13    14 1   
    32    13    18 1   
    33    13    49 1   
    34    14    15 1   
    35    14    50 1   
    36    14    51 1   
    37    15    16 1   
    38    15    17 1   
    39    15    52 1   
    40    16    53 1   
    41    16    54 1   
    42    16    55 1   
    43    17    56 1   
    44    17    57 1   
    45    17    58 1   
    46    18    19 1   
    47    18    31 1   
    48    19    59 1   
    49    19    60 1   
    50    19    61 1   
    51    21    22 1   
    52    21    62 1   
    53    21    63 1   
    54    22    23 ar  
    55    22    27 ar  
    56    23    24 ar  
    57    23    64 1   
    58    24    25 ar  
    59    24    65 1   
    60    25    26 ar  
    61    25    66 1   
    62    26    27 ar  
    63    26    67 1   
    64    27    68 1   
    65    28    29 1   
    66    28    30 1   
    67    29    69 1   
    68    29    70 1   
    69    29    71 1   
    70    30    31 1   
    71    30    33 1   
    72    30    72 1   
    73    31    32 2   
    74    33    73 1   
    75    33    74 1   
    76    33    75 1   
@<TRIPOS>SUBSTRUCTURE
     1 conf        1 TEMP              0 ****  ****    0 ROOT
