# Supplementary material for: Addressing Challenges of Macrocyclic Conformational Sampling in Polar and Apolar Solvents: Lessons for Chameleonicity
Source: J Chem Inf Model. 2023 Nov 9;63(22):7107–23. doi: 10.1021/acs.jcim.3c01123 (PMC10685455; doi:10.1021/acs.jcim.3c01123)
Supplement: Supplementary file 2 — ci3c01123_si_002.zip [file ci3c01123_si_002.zip › structures/macrocycle_35/avg/conf_2.mol2]

@<TRIPOS>MOLECULE
conf_2
   75    76     1     0     0
SMALL
resp


@<TRIPOS>ATOM
      1 O1          -1.4550    -1.9760    -1.8060 o          1 conf     -0.619216
      2 C1          -1.7620    -1.5620    -0.7140 c          1 conf      0.552305
      3 C2          -3.0780    -0.7770    -0.5680 c3         1 conf      0.282034
      4 N1          -3.2280     0.1950    -1.6330 n3         1 conf     -0.721515
      5 C3          -2.1230     1.1320    -1.8130 c3         1 conf      0.213673
      6 C4          -1.8880     2.0740    -0.6300 c3         1 conf     -0.124369
      7 C5          -0.4930     2.6970    -0.6920 c3         1 conf      0.029143
      8 C6          -0.1690     3.6120     0.4900 c3         1 conf     -0.052227
      9 C7           1.3020     4.0660     0.5270 c3         1 conf      0.004932
     10 C8           2.2230     3.2400     1.4280 c3         1 conf     -0.013027
     11 N2           2.3630     1.8280     1.1000 n          1 conf     -0.520276
     12 C9           3.1830     1.3960     0.1210 c          1 conf      0.631343
     13 C10          3.4300    -0.1230     0.1100 c3         1 conf     -0.091793
     14 C11          4.6590    -0.4960    -0.7260 c3         1 conf     -0.136770
     15 C12          6.0040    -0.0920    -0.0950 c3         1 conf      0.303460
     16 C13          6.3470    -0.9270     1.1440 c3         1 conf     -0.386707
     17 C14          7.1200    -0.2140    -1.1380 c3         1 conf     -0.386707
     18 N3           2.2280    -0.8440    -0.3320 n          1 conf     -0.178439
     19 C15          1.9450    -0.8590    -1.7640 c3         1 conf     -0.376748
     20 O2           3.6980     2.1360    -0.6770 o          1 conf     -0.558691
     21 C16         -4.2520    -1.7790    -0.5870 c3         1 conf     -0.541997
     22 C17         -5.5680    -1.1900    -0.1250 ca         1 conf      0.317729
     23 C18         -6.3800    -0.4590    -0.9870 ca         1 conf     -0.278870
     24 C19         -7.5790     0.0760    -0.5480 ca         1 conf     -0.098648
     25 C20         -7.9890    -0.1080     0.7640 ca         1 conf     -0.181106
     26 C21         -7.1920    -0.8350     1.6300 ca         1 conf     -0.098648
     27 C22         -5.9940    -1.3720     1.1850 ca         1 conf     -0.278870
     28 N4          -0.9770    -1.7420     0.3830 n          1 conf     -0.165611
     29 C23         -1.3970    -1.3480     1.7250 c3         1 conf     -0.601295
     30 C24          0.3300    -2.3770     0.2010 c3         1 conf      0.167124
     31 C25          1.4420    -1.4000     0.6160 c          1 conf      0.560420
     32 O3           1.6080    -1.1730     1.7960 o          1 conf     -0.614275
     33 C26          0.4790    -3.6850     0.9800 c3         1 conf     -0.314413
     34 H1          -3.1070    -0.2510     0.3710 h1         1 conf      0.065677
     35 H2          -3.3390    -0.3050    -2.4930 hn         1 conf      0.360171
     36 H3          -2.3550     1.7240    -2.6920 h1         1 conf      0.005835
     37 H4          -1.1950     0.6080    -2.0350 h1         1 conf      0.005835
     38 H5          -1.9730     1.5340     0.3080 hc         1 conf      0.039816
     39 H6          -2.6600     2.8390    -0.6080 hc         1 conf      0.039816
     40 H7          -0.3780     3.2600    -1.6170 hc         1 conf      0.013690
     41 H8           0.2410     1.8990    -0.7320 hc         1 conf      0.013690
     42 H9          -0.4180     3.1060     1.4210 hc         1 conf      0.012370
     43 H10         -0.8160     4.4850     0.4440 hc         1 conf      0.012370
     44 H11          1.7140     4.0850    -0.4760 hc         1 conf      0.023306
     45 H12          1.3580     5.0860     0.9000 hc         1 conf      0.023306
     46 H13          1.8590     3.2830     2.4480 h1         1 conf      0.064551
     47 H14          3.2090     3.6910     1.4160 h1         1 conf      0.064551
     48 H15          2.0160     1.1480     1.7400 hn         1 conf      0.324652
     49 H16          3.5890    -0.4280     1.1300 h1         1 conf      0.109742
     50 H17          4.5830    -0.0360    -1.7020 hc         1 conf      0.059381
     51 H18          4.6510    -1.5740    -0.8710 hc         1 conf      0.059381
     52 H19          5.9430     0.9520     0.1970 hc         1 conf      0.011568
     53 H20          5.6050    -0.8330     1.9300 hc         1 conf      0.090402
     54 H21          6.4290    -1.9810     0.8910 hc         1 conf      0.090402
     55 H22          7.2990    -0.6150     1.5630 hc         1 conf      0.090402
     56 H23          6.9270     0.4270    -1.9930 hc         1 conf      0.090402
     57 H24          7.2090    -1.2360    -1.4980 hc         1 conf      0.090402
     58 H25          8.0790     0.0720    -0.7180 hc         1 conf      0.090402
     59 H26          2.4920    -1.6440    -2.2740 h1         1 conf      0.145733
     60 H27          0.8930    -0.9890    -1.9550 h1         1 conf      0.145733
     61 H28          2.2410     0.0920    -2.1830 h1         1 conf      0.145733
     62 H29         -4.0030    -2.6220     0.0520 hc         1 conf      0.161922
     63 H30         -4.3400    -2.1790    -1.5920 hc         1 conf      0.161922
     64 H31         -6.0700    -0.3020    -2.0030 ha         1 conf      0.152810
     65 H32         -8.1930     0.6380    -1.2300 ha         1 conf      0.134161
     66 H33         -8.9210     0.3070     1.1030 ha         1 conf      0.140657
     67 H34         -7.5020    -0.9900     2.6480 ha         1 conf      0.134161
     68 H35         -5.3890    -1.9460     1.8660 ha         1 conf      0.152810
     69 H36         -0.7020    -1.7500     2.4400 h1         1 conf      0.200191
     70 H37         -1.3970    -0.2720     1.8510 h1         1 conf      0.200191
     71 H38         -2.3830    -1.7300     1.9540 h1         1 conf      0.200191
     72 H39          0.3960    -2.6150    -0.8420 h1         1 conf      0.063023
     73 H40          0.4580    -3.5360     2.0500 hc         1 conf      0.095565
     74 H41         -0.3170    -4.3640     0.6970 hc         1 conf      0.095565
     75 H42          1.4270    -4.1530     0.7330 hc         1 conf      0.095565
@<TRIPOS>BOND
     1     1     2 2   
     2     2     3 1   
     3     2    28 1   
     4     3     4 1   
     5     3    21 1   
     6     3    34 1   
     7     4     5 1   
     8     4    35 1   
     9     5     6 1   
    10     5    36 1   
    11     5    37 1   
    12     6     7 1   
    13     6    38 1   
    14     6    39 1   
    15     7     8 1   
    16     7    40 1   
    17     7    41 1   
    18     8     9 1   
    19     8    42 1   
    20     8    43 1   
    21     9    10 1   
    22     9    44 1   
    23     9    45 1   
    24    10    11 1   
    25    10    46 1   
    26    10    47 1   
    27    11    12 1   
    28    11    48 1   
    29    12    13 1   
    30    12    20 2   
    31    13    14 1   
    32    13    18 1   
    33    13    49 1   
    34    14    15 1   
    35    14    50 1   
    36    14    51 1   
    37    15    16 1   
    38    15    17 1   
    39    15    52 1   
    40    16    53 1   
    41    16    54 1   
    42    16    55 1   
    43    17    56 1   
    44    17    57 1   
    45    17    58 1   
    46    18    19 1   
    47    18    31 1   
    48    19    59 1   
    49    19    60 1   
    50    19    61 1   
    51    21    22 1   
    52    21    62 1   
    53    21    63 1   
    54    22    23 ar  
    55    22    27 ar  
    56    23    24 ar  
    57    23    64 1   
    58    24    25 ar  
    59    24    65 1   
    60    25    26 ar  
    61    25    66 1   
    62    26    27 ar  
    63    26    67 1   
    64    27    68 1   
    65    28    29 1   
    66    28    30 1   
    67    29    69 1   
    68    29    70 1   
    69    29    71 1   
    70    30    31 1   
    71    30    33 1   
    72    30    72 1   
    73    31    32 2   
    74    33    73 1   
    75    33    74 1   
    76    33    75 1   
@<TRIPOS>SUBSTRUCTURE
     1 conf        1 TEMP              0 ****  ****    0 ROOT
