# Supplementary material for: Addressing Challenges of Macrocyclic Conformational Sampling in Polar and Apolar Solvents: Lessons for Chameleonicity
Source: J Chem Inf Model. 2023 Nov 9;63(22):7107–23. doi: 10.1021/acs.jcim.3c01123 (PMC10685455; doi:10.1021/acs.jcim.3c01123)
Supplement: Supplementary file 2 — ci3c01123_si_002.zip [file ci3c01123_si_002.zip › structures/macrocycle_35/avg/conf_7.mol2]

@<TRIPOS>MOLECULE
conf_7
   75    76     1     0     0
SMALL
resp


@<TRIPOS>ATOM
      1 O1           1.7100    -1.9890     0.5070 o          1 conf     -0.597280
      2 C1           1.6610    -1.3210    -0.4950 c          1 conf      0.521734
      3 C2           2.4660    -0.0180    -0.5660 c3         1 conf      0.563313
      4 N1           2.0730     0.7320     0.6120 n3         1 conf     -0.637638
      5 C3           2.3290     2.1650     0.6350 c3         1 conf     -0.029877
      6 C4           1.4770     2.9270    -0.3980 c3         1 conf      0.002233
      7 C5           0.8800     4.2580     0.0890 c3         1 conf      0.062403
      8 C6          -0.1170     4.1710     1.2620 c3         1 conf      0.004462
      9 C7          -1.1880     3.0760     1.1570 c3         1 conf      0.025512
     10 C8          -2.2010     3.2570     0.0180 c3         1 conf     -0.184821
     11 N2          -2.9350     2.0300    -0.2640 n          1 conf     -0.706641
     12 C9          -2.3960     1.0830    -1.0560 c          1 conf      0.696273
     13 C10         -3.0550    -0.3040    -1.1740 c3         1 conf     -0.012203
     14 C11         -4.5030    -0.4770    -0.6730 c3         1 conf     -0.083562
     15 C12         -4.8420    -0.6280     0.8280 c3         1 conf      0.335506
     16 C13         -4.6750    -2.0740     1.3120 c3         1 conf     -0.381167
     17 C14         -6.2820    -0.1640     1.0780 c3         1 conf     -0.381167
     18 N3          -2.0710    -1.2800    -0.7040 n          1 conf     -0.304636
     19 C15         -1.4180    -1.0040     0.5720 c3         1 conf      0.065711
     20 O2          -1.3890     1.2850    -1.6880 o          1 conf     -0.573876
     21 C16          3.9880    -0.2710    -0.7560 c3         1 conf     -0.504588
     22 C17          4.7480    -0.8570     0.4180 ca         1 conf      0.268793
     23 C18          5.3730    -0.0240     1.3390 ca         1 conf     -0.228484
     24 C19          6.0890    -0.5450     2.4060 ca         1 conf     -0.138050
     25 C20          6.1990    -1.9140     2.5650 ca         1 conf     -0.150364
     26 C21          5.5880    -2.7570     1.6490 ca         1 conf     -0.138050
     27 C22          4.8710    -2.2330     0.5890 ca         1 conf     -0.228484
     28 N4           0.8640    -1.6520    -1.5480 n          1 conf     -0.282444
     29 C23          0.8980    -0.9510    -2.8310 c3         1 conf     -0.324176
     30 C24         -0.1310    -2.7120    -1.3680 c3         1 conf      0.209653
     31 C25         -1.5190    -2.1040    -1.6480 c          1 conf      0.557648
     32 O3          -2.0670    -2.3220    -2.6950 o          1 conf     -0.571993
     33 C26          0.1290    -3.9360    -2.2400 c3         1 conf     -0.466399
     34 H1           2.1470     0.5540    -1.4210 h1         1 conf     -0.015895
     35 H2           2.4160     0.2780     1.4340 hn         1 conf      0.288739
     36 H3           3.3820     2.4180     0.4930 h1         1 conf      0.053937
     37 H4           2.0770     2.4910     1.6370 h1         1 conf      0.053937
     38 H5           0.6750     2.2840    -0.7320 hc         1 conf      0.014992
     39 H6           2.0770     3.1420    -1.2790 hc         1 conf      0.014992
     40 H7           0.3930     4.7260    -0.7620 hc         1 conf     -0.021102
     41 H8           1.6790     4.9370     0.3800 hc         1 conf     -0.021102
     42 H9           0.4280     4.0030     2.1870 hc         1 conf     -0.005141
     43 H10         -0.5920     5.1430     1.3770 hc         1 conf     -0.005141
     44 H11         -0.7000     2.1170     1.0390 hc         1 conf      0.024524
     45 H12         -1.7300     3.0280     2.1000 hc         1 conf      0.024524
     46 H13         -2.9200     4.0300     0.2650 h1         1 conf      0.147280
     47 H14         -1.7100     3.5490    -0.8970 h1         1 conf      0.147280
     48 H15         -3.7090     1.7970     0.3120 hn         1 conf      0.393792
     49 H16         -3.1150    -0.4480    -2.2400 h1         1 conf      0.116074
     50 H17         -4.8940    -1.3500    -1.1860 hc         1 conf      0.023982
     51 H18         -5.0560     0.3680    -1.0780 hc         1 conf      0.023982
     52 H19         -4.1930     0.0040     1.4290 hc         1 conf     -0.027207
     53 H20         -4.8610    -2.1460     2.3800 hc         1 conf      0.087579
     54 H21         -5.3870    -2.7220     0.8090 hc         1 conf      0.087579
     55 H22         -3.6850    -2.4620     1.1150 hc         1 conf      0.087579
     56 H23         -6.5600    -0.2960     2.1200 hc         1 conf      0.087579
     57 H24         -6.9830    -0.7350     0.4740 hc         1 conf      0.087579
     58 H25         -6.4150     0.8850     0.8300 hc         1 conf      0.087579
     59 H26         -2.1450    -0.5750     1.2440 h1         1 conf      0.018888
     60 H27         -0.5920    -0.3160     0.4770 h1         1 conf      0.018888
     61 H28         -1.0590    -1.9110     1.0310 h1         1 conf      0.018888
     62 H29          4.4390     0.6810    -1.0170 hc         1 conf      0.103229
     63 H30          4.1180    -0.9100    -1.6250 hc         1 conf      0.103229
     64 H31          5.3120     1.0430     1.2170 ha         1 conf      0.151876
     65 H32          6.5650     0.1210     3.1050 ha         1 conf      0.137991
     66 H33          6.7580    -2.3220     3.3880 ha         1 conf      0.136209
     67 H34          5.6690    -3.8240     1.7610 ha         1 conf      0.137991
     68 H35          4.3950    -2.9000    -0.1070 ha         1 conf      0.151876
     69 H36          1.9150    -0.8510    -3.1890 h1         1 conf      0.135452
     70 H37          0.3550    -1.5380    -3.5550 h1         1 conf      0.135452
     71 H38          0.4270     0.0190    -2.7740 h1         1 conf      0.135452
     72 H39         -0.0540    -3.0190    -0.3410 h1         1 conf      0.086673
     73 H40         -0.6080    -4.7030    -2.0330 hc         1 conf      0.127547
     74 H41          0.0750    -3.7120    -3.2960 hc         1 conf      0.127547
     75 H42          1.1120    -4.3310    -2.0090 hc         1 conf      0.127547
@<TRIPOS>BOND
     1     1     2 2   
     2     2     3 1   
     3     2    28 1   
     4     3     4 1   
     5     3    21 1   
     6     3    34 1   
     7     4     5 1   
     8     4    35 1   
     9     5     6 1   
    10     5    36 1   
    11     5    37 1   
    12     6     7 1   
    13     6    38 1   
    14     6    39 1   
    15     7     8 1   
    16     7    40 1   
    17     7    41 1   
    18     8     9 1   
    19     8    42 1   
    20     8    43 1   
    21     9    10 1   
    22     9    44 1   
    23     9    45 1   
    24    10    11 1   
    25    10    46 1   
    26    10    47 1   
    27    11    12 1   
    28    11    48 1   
    29    12    13 1   
    30    12    20 2   
    31    13    14 1   
    32    13    18 1   
    33    13    49 1   
    34    14    15 1   
    35    14    50 1   
    36    14    51 1   
    37    15    16 1   
    38    15    17 1   
    39    15    52 1   
    40    16    53 1   
    41    16    54 1   
    42    16    55 1   
    43    17    56 1   
    44    17    57 1   
    45    17    58 1   
    46    18    19 1   
    47    18    31 1   
    48    19    59 1   
    49    19    60 1   
    50    19    61 1   
    51    21    22 1   
    52    21    62 1   
    53    21    63 1   
    54    22    23 ar  
    55    22    27 ar  
    56    23    24 ar  
    57    23    64 1   
    58    24    25 ar  
    59    24    65 1   
    60    25    26 ar  
    61    25    66 1   
    62    26    27 ar  
    63    26    67 1   
    64    27    68 1   
    65    28    29 1   
    66    28    30 1   
    67    29    69 1   
    68    29    70 1   
    69    29    71 1   
    70    30    31 1   
    71    30    33 1   
    72    30    72 1   
    73    31    32 2   
    74    33    73 1   
    75    33    74 1   
    76    33    75 1   
@<TRIPOS>SUBSTRUCTURE
     1 conf        1 TEMP              0 ****  ****    0 ROOT
