# Supplementary material for: Addressing Challenges of Macrocyclic Conformational Sampling in Polar and Apolar Solvents: Lessons for Chameleonicity
Source: J Chem Inf Model. 2023 Nov 9;63(22):7107–23. doi: 10.1021/acs.jcim.3c01123 (PMC10685455; doi:10.1021/acs.jcim.3c01123)
Supplement: Supplementary file 2 — ci3c01123_si_002.zip [file ci3c01123_si_002.zip › structures/macrocycle_35/avg/conf_10.mol2]

@<TRIPOS>MOLECULE
conf_10
   75    76     1     0     0
SMALL
resp


@<TRIPOS>ATOM
      1 O1          -1.7660    -2.2680    -0.2080 o          1 conf     -0.524394
      2 C1          -1.6770    -1.5510     0.7590 c          1 conf      0.389738
      3 C2          -2.8360    -0.6290     1.1650 c3         1 conf      0.372960
      4 N1          -2.4320     0.7060     0.7600 n3         1 conf     -0.665105
      5 C3          -2.9750     1.8390     1.4900 c3         1 conf     -0.027007
      6 C4          -2.2540     3.1170     1.0600 c3         1 conf      0.060713
      7 C5          -0.7620     3.1230     1.4180 c3         1 conf      0.007380
      8 C6           0.0560     4.1600     0.6390 c3         1 conf     -0.157495
      9 C7           0.2760     3.8190    -0.8520 c3         1 conf     -0.029944
     10 C8           1.6580     3.2790    -1.2120 c3         1 conf     -0.002491
     11 N2           1.9090     1.9300    -0.7230 n          1 conf     -0.478577
     12 C9           3.1050     1.3560    -0.9610 c          1 conf      0.658127
     13 C10          3.3380    -0.0850    -0.4680 c3         1 conf      0.065612
     14 C11          4.3680    -0.7860    -1.3770 c3         1 conf     -0.024973
     15 C12          5.1820    -1.9620    -0.8000 c3         1 conf      0.440605
     16 C13          5.9690    -1.5780     0.4590 c3         1 conf     -0.517165
     17 C14          4.3900    -3.2540    -0.5740 c3         1 conf     -0.517165
     18 N3           2.0890    -0.8310    -0.2840 n          1 conf     -0.174459
     19 C15          1.3300    -1.1790    -1.4820 c3         1 conf     -0.126965
     20 O2           3.9960     1.9670    -1.4920 o          1 conf     -0.606531
     21 C16         -4.2090    -1.1250     0.6360 c3         1 conf     -0.405556
     22 C17         -4.6420    -0.6260    -0.7330 ca         1 conf      0.225024
     23 C18         -4.1400    -1.1700    -1.9150 ca         1 conf     -0.202541
     24 C19         -4.5690    -0.7010    -3.1460 ca         1 conf     -0.171486
     25 C20         -5.5070     0.3160    -3.2260 ca         1 conf     -0.126884
     26 C21         -6.0180     0.8600    -2.0600 ca         1 conf     -0.171486
     27 C22         -5.5890     0.3890    -0.8290 ca         1 conf     -0.202541
     28 N4          -0.5370    -1.4760     1.4980 n          1 conf     -0.226070
     29 C23         -0.4720    -0.7840     2.7820 c3         1 conf     -0.231990
     30 C24          0.6100    -2.2950     1.1010 c3         1 conf      0.309481
     31 C25          1.8420    -1.3850     0.9340 c          1 conf      0.389263
     32 O3           2.5460    -1.1720     1.8900 o          1 conf     -0.547240
     33 C26          0.8970    -3.4150     2.1000 c3         1 conf     -0.374053
     34 H1          -2.9040    -0.6330     2.2440 h1         1 conf      0.035711
     35 H2          -2.5940     0.8200    -0.2220 hn         1 conf      0.358471
     36 H3          -4.0490     1.9600     1.3490 h1         1 conf      0.040088
     37 H4          -2.8150     1.6670     2.5510 h1         1 conf      0.040088
     38 H5          -2.3890     3.2360    -0.0130 hc         1 conf     -0.000383
     39 H6          -2.7430     3.9730     1.5180 hc         1 conf     -0.000383
     40 H7          -0.6610     3.3180     2.4840 hc         1 conf      0.018688
     41 H8          -0.3510     2.1360     1.2490 hc         1 conf      0.018688
     42 H9          -0.4410     5.1230     0.7170 hc         1 conf      0.055962
     43 H10          1.0220     4.2830     1.1210 hc         1 conf      0.055962
     44 H11          0.1460     4.7190    -1.4450 hc         1 conf      0.033252
     45 H12         -0.4830     3.1250    -1.2040 hc         1 conf      0.033252
     46 H13          1.7710     3.2830    -2.2910 h1         1 conf      0.073884
     47 H14          2.4250     3.9350    -0.8200 h1         1 conf      0.073884
     48 H15          1.1730     1.3900    -0.3310 hn         1 conf      0.231339
     49 H16          3.7600     0.0370     0.5160 h1         1 conf      0.069763
     50 H17          5.0710    -0.0220    -1.6720 hc         1 conf     -0.011584
     51 H18          3.8810    -1.1120    -2.2920 hc         1 conf     -0.011584
     52 H19          5.9130    -2.1830    -1.5760 hc         1 conf     -0.052865
     53 H20          6.6700    -2.3650     0.7210 hc         1 conf      0.120194
     54 H21          5.3140    -1.4290     1.3100 hc         1 conf      0.120194
     55 H22          6.5390    -0.6670     0.3040 hc         1 conf      0.120194
     56 H23          5.0670    -4.0790    -0.3750 hc         1 conf      0.120194
     57 H24          3.7260    -3.1750     0.2790 hc         1 conf      0.120194
     58 H25          3.8010    -3.5200    -1.4470 hc         1 conf      0.120194
     59 H26          1.5480    -0.4510    -2.2500 h1         1 conf      0.068846
     60 H27          0.2680    -1.1540    -1.2970 h1         1 conf      0.068846
     61 H28          1.5920    -2.1590    -1.8650 h1         1 conf      0.068846
     62 H29         -4.9600    -0.8080     1.3520 hc         1 conf      0.106793
     63 H30         -4.2090    -2.2090     0.6480 hc         1 conf      0.106793
     64 H31         -3.4130    -1.9560    -1.8630 ha         1 conf      0.152475
     65 H32         -4.1720    -1.1370    -4.0460 ha         1 conf      0.146067
     66 H33         -5.8390     0.6760    -4.1830 ha         1 conf      0.135707
     67 H34         -6.7530     1.6440    -2.1050 ha         1 conf      0.146067
     68 H35         -6.0080     0.8100     0.0680 ha         1 conf      0.152475
     69 H36          0.5560    -0.7440     3.1010 h1         1 conf      0.110412
     70 H37         -1.0460    -1.2990     3.5460 h1         1 conf      0.110412
     71 H38         -0.8300     0.2280     2.6880 h1         1 conf      0.110412
     72 H39          0.3450    -2.7460     0.1640 h1         1 conf      0.021004
     73 H40          0.0140    -4.0360     2.2010 hc         1 conf      0.101553
     74 H41          1.7110    -4.0380     1.7450 hc         1 conf      0.101553
     75 H42          1.1780    -3.0320     3.0720 hc         1 conf      0.101553
@<TRIPOS>BOND
     1     1     2 2   
     2     2     3 1   
     3     2    28 1   
     4     3     4 1   
     5     3    21 1   
     6     3    34 1   
     7     4     5 1   
     8     4    35 1   
     9     5     6 1   
    10     5    36 1   
    11     5    37 1   
    12     6     7 1   
    13     6    38 1   
    14     6    39 1   
    15     7     8 1   
    16     7    40 1   
    17     7    41 1   
    18     8     9 1   
    19     8    42 1   
    20     8    43 1   
    21     9    10 1   
    22     9    44 1   
    23     9    45 1   
    24    10    11 1   
    25    10    46 1   
    26    10    47 1   
    27    11    12 1   
    28    11    48 1   
    29    12    13 1   
    30    12    20 2   
    31    13    14 1   
    32    13    18 1   
    33    13    49 1   
    34    14    15 1   
    35    14    50 1   
    36    14    51 1   
    37    15    16 1   
    38    15    17 1   
    39    15    52 1   
    40    16    53 1   
    41    16    54 1   
    42    16    55 1   
    43    17    56 1   
    44    17    57 1   
    45    17    58 1   
    46    18    19 1   
    47    18    31 1   
    48    19    59 1   
    49    19    60 1   
    50    19    61 1   
    51    21    22 1   
    52    21    62 1   
    53    21    63 1   
    54    22    23 ar  
    55    22    27 ar  
    56    23    24 ar  
    57    23    64 1   
    58    24    25 ar  
    59    24    65 1   
    60    25    26 ar  
    61    25    66 1   
    62    26    27 ar  
    63    26    67 1   
    64    27    68 1   
    65    28    29 1   
    66    28    30 1   
    67    29    69 1   
    68    29    70 1   
    69    29    71 1   
    70    30    31 1   
    71    30    33 1   
    72    30    72 1   
    73    31    32 2   
    74    33    73 1   
    75    33    74 1   
    76    33    75 1   
@<TRIPOS>SUBSTRUCTURE
     1 conf        1 TEMP              0 ****  ****    0 ROOT
