# Supplementary material for: Addressing Challenges of Macrocyclic Conformational Sampling in Polar and Apolar Solvents: Lessons for Chameleonicity
Source: J Chem Inf Model. 2023 Nov 9;63(22):7107–23. doi: 10.1021/acs.jcim.3c01123 (PMC10685455; doi:10.1021/acs.jcim.3c01123)
Supplement: Supplementary file 2 — ci3c01123_si_002.zip [file ci3c01123_si_002.zip › structures/macrocycle_35/avg/conf_6.mol2]

@<TRIPOS>MOLECULE
conf_12
   75    76     1     0     0
SMALL
resp


@<TRIPOS>ATOM
      1 O1          -0.9330     0.8720    -0.9650 o          1 conf     -0.559402
      2 C1          -1.7360     0.4270    -0.1800 c          1 conf      0.664023
      3 C2          -3.2180     0.8400    -0.3090 c3         1 conf      0.287300
      4 N1          -3.5270     2.1800     0.1660 n3         1 conf     -0.852360
      5 C3          -2.7770     3.3320    -0.3220 c3         1 conf      0.126268
      6 C4          -1.6210     3.7590     0.5840 c3         1 conf      0.011413
      7 C5          -0.7370     4.8350    -0.0510 c3         1 conf     -0.100186
      8 C6           0.5160     5.1910     0.7660 c3         1 conf     -0.066248
      9 C7           1.3520     3.9910     1.2310 c3         1 conf     -0.070981
     10 C8           1.8070     3.0700     0.0990 c3         1 conf      0.093425
     11 N2           2.2560     1.7990     0.6480 n          1 conf     -0.756889
     12 C9           2.6390     0.7900    -0.1580 c          1 conf      0.757959
     13 C10          2.9820    -0.5390     0.5420 c3         1 conf     -0.108663
     14 C11          3.0730    -1.6970    -0.4620 c3         1 conf     -0.270050
     15 C12          3.6910    -2.9930     0.0890 c3         1 conf      0.492237
     16 C13          3.4610    -4.1380    -0.9030 c3         1 conf     -0.439435
     17 C14          5.1920    -2.8520     0.3750 c3         1 conf     -0.439435
     18 N3           2.2040    -0.7910     1.7670 n          1 conf     -0.257255
     19 C15          2.9530    -0.7150     3.0190 c3         1 conf     -0.151098
     20 O2           2.8050     0.9250    -1.3390 o          1 conf     -0.603449
     21 C16         -3.6550     0.6620    -1.7760 c3         1 conf     -0.357488
     22 C17         -3.6240    -0.7840    -2.2320 ca         1 conf      0.080059
     23 C18         -2.5460    -1.2940    -2.9470 ca         1 conf     -0.151936
     24 C19         -2.5210    -2.6220    -3.3440 ca         1 conf     -0.152138
     25 C20         -3.5750    -3.4650    -3.0320 ca         1 conf     -0.147374
     26 C21         -4.6570    -2.9690    -2.3220 ca         1 conf     -0.152138
     27 C22         -4.6790    -1.6410    -1.9280 ca         1 conf     -0.151936
     28 N4          -1.3740    -0.4450     0.8000 n          1 conf     -0.440807
     29 C23         -2.3200    -0.9280     1.8010 c3         1 conf     -0.211698
     30 C24         -0.0570    -1.0710     0.7090 c3         1 conf      0.267205
     31 C25          0.8390    -0.7110     1.9010 c          1 conf      0.626370
     32 O3           0.3500    -0.4590     2.9710 o          1 conf     -0.594560
     33 C26         -0.1910    -2.6020     0.6300 c3         1 conf     -0.236439
     34 H1          -3.8370     0.1790     0.2760 h1         1 conf      0.039314
     35 H2          -3.6030     2.1980     1.1630 hn         1 conf      0.352747
     36 H3          -2.3920     3.1020    -1.3050 h1         1 conf      0.046665
     37 H4          -3.4690     4.1620    -0.4400 h1         1 conf      0.046665
     38 H5          -1.0270     2.8820     0.8070 hc         1 conf      0.024429
     39 H6          -2.0160     4.1190     1.5350 hc         1 conf      0.024429
     40 H7          -1.3170     5.7420    -0.2040 hc         1 conf      0.027928
     41 H8          -0.4400     4.5020    -1.0410 hc         1 conf      0.027928
     42 H9           1.1370     5.8600     0.1750 hc         1 conf      0.034392
     43 H10          0.2210     5.7530     1.6490 hc         1 conf      0.034392
     44 H11          2.2230     4.3530     1.7710 hc         1 conf      0.033065
     45 H12          0.7710     3.4160     1.9470 hc         1 conf      0.033065
     46 H13          2.6180     3.5240    -0.4570 h1         1 conf      0.088003
     47 H14          1.0080     2.8730    -0.6010 h1         1 conf      0.088003
     48 H15          2.0410     1.6030     1.5970 hn         1 conf      0.372249
     49 H16          3.9870    -0.3610     0.9010 h1         1 conf      0.124299
     50 H17          2.0960    -1.9050    -0.8760 hc         1 conf      0.088768
     51 H18          3.6690    -1.3420    -1.2930 hc         1 conf      0.088768
     52 H19          3.1930    -3.2520     1.0210 hc         1 conf     -0.068623
     53 H20          3.8810    -5.0680    -0.5310 hc         1 conf      0.097509
     54 H21          2.4030    -4.3030    -1.0840 hc         1 conf      0.097509
     55 H22          3.9300    -3.9220    -1.8590 hc         1 conf      0.097509
     56 H23          5.7350    -2.6040    -0.5330 hc         1 conf      0.097509
     57 H24          5.5970    -3.7830     0.7580 hc         1 conf      0.097509
     58 H25          5.4100    -2.0830     1.1080 hc         1 conf      0.097509
     59 H26          3.1300     0.3100     3.3330 h1         1 conf      0.082623
     60 H27          2.4080    -1.2140     3.8010 h1         1 conf      0.082623
     61 H28          3.9070    -1.2050     2.8870 h1         1 conf      0.082623
     62 H29         -3.0280     1.2610    -2.4210 hc         1 conf      0.149863
     63 H30         -4.6650     1.0490    -1.8450 hc         1 conf      0.149863
     64 H31         -1.7210    -0.6480    -3.1890 ha         1 conf      0.127119
     65 H32         -1.6800    -2.9950    -3.9020 ha         1 conf      0.139024
     66 H33         -3.5580    -4.4940    -3.3430 ha         1 conf      0.136157
     67 H34         -5.4850    -3.6120    -2.0810 ha         1 conf      0.139024
     68 H35         -5.5300    -1.2630    -1.3880 ha         1 conf      0.127119
     69 H36         -3.0160    -1.6540     1.3930 h1         1 conf      0.109968
     70 H37         -2.8770    -0.1040     2.2250 h1         1 conf      0.109968
     71 H38         -1.7720    -1.3740     2.6100 h1         1 conf      0.109968
     72 H39          0.3760    -0.7110    -0.2060 h1         1 conf      0.038994
     73 H40          0.7770    -3.0720     0.5340 hc         1 conf      0.063077
     74 H41         -0.7920    -2.8650    -0.2320 hc         1 conf      0.063077
     75 H42         -0.6620    -3.0090     1.5160 hc         1 conf      0.063077
@<TRIPOS>BOND
     1     1     2 2   
     2     2     3 1   
     3     2    28 1   
     4     3     4 1   
     5     3    21 1   
     6     3    34 1   
     7     4     5 1   
     8     4    35 1   
     9     5     6 1   
    10     5    36 1   
    11     5    37 1   
    12     6     7 1   
    13     6    38 1   
    14     6    39 1   
    15     7     8 1   
    16     7    40 1   
    17     7    41 1   
    18     8     9 1   
    19     8    42 1   
    20     8    43 1   
    21     9    10 1   
    22     9    44 1   
    23     9    45 1   
    24    10    11 1   
    25    10    46 1   
    26    10    47 1   
    27    11    12 1   
    28    11    48 1   
    29    12    13 1   
    30    12    20 2   
    31    13    14 1   
    32    13    18 1   
    33    13    49 1   
    34    14    15 1   
    35    14    50 1   
    36    14    51 1   
    37    15    16 1   
    38    15    17 1   
    39    15    52 1   
    40    16    53 1   
    41    16    54 1   
    42    16    55 1   
    43    17    56 1   
    44    17    57 1   
    45    17    58 1   
    46    18    19 1   
    47    18    31 1   
    48    19    59 1   
    49    19    60 1   
    50    19    61 1   
    51    21    22 1   
    52    21    62 1   
    53    21    63 1   
    54    22    23 ar  
    55    22    27 ar  
    56    23    24 ar  
    57    23    64 1   
    58    24    25 ar  
    59    24    65 1   
    60    25    26 ar  
    61    25    66 1   
    62    26    27 ar  
    63    26    67 1   
    64    27    68 1   
    65    28    29 1   
    66    28    30 1   
    67    29    69 1   
    68    29    70 1   
    69    29    71 1   
    70    30    31 1   
    71    30    33 1   
    72    30    72 1   
    73    31    32 2   
    74    33    73 1   
    75    33    74 1   
    76    33    75 1   
@<TRIPOS>SUBSTRUCTURE
     1 conf        1 TEMP              0 ****  ****    0 ROOT
