# Supplementary material for: Addressing Challenges of Macrocyclic Conformational Sampling in Polar and Apolar Solvents: Lessons for Chameleonicity
Source: J Chem Inf Model. 2023 Nov 9;63(22):7107–23. doi: 10.1021/acs.jcim.3c01123 (PMC10685455; doi:10.1021/acs.jcim.3c01123)
Supplement: Supplementary file 2 — ci3c01123_si_002.zip [file ci3c01123_si_002.zip › structures/clusterRepresentitives_macrocycle_1/hoh_char/hoh_char.c1.pdb]

CRYST1   34.398   36.526   36.015  90.00  90.00  90.00               1
ATOM      1  C16 MC_     1      15.005  13.187  19.308  1.00  0.00           C  
ATOM      2  C17 MC_     1      15.619  13.527  18.090  1.00  0.00           C  
ATOM      3  H27 MC_     1      15.188  13.250  17.133  1.00  0.00           H  
ATOM      4  H26 MC_     1      14.289  12.375  19.397  1.00  0.00           H  
ATOM      5  C15 MC_     1      15.465  13.763  20.518  1.00  0.00           C  
ATOM      6  H25 MC_     1      14.927  13.638  21.453  1.00  0.00           H  
ATOM      7  C14 MC_     1      16.586  14.580  20.492  1.00  0.00           C  
ATOM      8  H24 MC_     1      16.957  14.822  21.483  1.00  0.00           H  
ATOM      9  C13 MC_     1      17.400  14.515  19.404  1.00  0.00           C  
ATOM     10  H23 MC_     1      18.476  14.657  19.435  1.00  0.00           H  
ATOM     11  C12 MC_     1      16.805  14.198  18.140  1.00  0.00           C  
ATOM     12  C11 MC_     1      17.273  14.872  16.909  1.00  0.00           C  
ATOM     13  H21 MC_     1      16.446  14.882  16.188  1.00  0.00           H  
ATOM     14  H22 MC_     1      18.081  14.246  16.510  1.00  0.00           H  
ATOM     15  C2  MC_     1      17.553  16.326  17.112  1.00  0.00           C  
ATOM     16  H3  MC_     1      18.159  16.493  18.003  1.00  0.00           H  
ATOM     17  C1  MC_     1      18.579  16.583  15.970  1.00  0.00           C  
ATOM     18  O1  MC_     1      19.495  15.816  15.748  1.00  0.00           O  
ATOM     19  N4  MC_     1      18.350  17.567  15.026  1.00  0.00           N  
ATOM     20  H28 MC_     1      17.832  17.332  14.187  1.00  0.00           H  
ATOM     21  C18 MC_     1      19.216  18.714  14.969  1.00  0.00           C  
ATOM     22  C20 MC_     1      18.830  19.512  13.725  1.00  0.00           C  
ATOM     23  H29 MC_     1      19.740  20.077  13.486  1.00  0.00           H  
ATOM     24  H30 MC_     1      18.023  20.239  13.879  1.00  0.00           H  
ATOM     25  H31 MC_     1      18.548  18.809  12.931  1.00  0.00           H  
ATOM     26  H5  MC_     1      20.233  18.337  14.806  1.00  0.00           H  
ATOM     27  C19 MC_     1      19.312  19.545  16.254  1.00  0.00           C  
ATOM     28  O3  MC_     1      20.292  19.394  16.904  1.00  0.00           O  
ATOM     29  N3  MC_     1      18.167  19.858  16.948  1.00  0.00           N  
ATOM     30  H20 MC_     1      17.348  19.985  16.366  1.00  0.00           H  
ATOM     31  C6  MC_     1      18.153  20.338  18.374  1.00  0.00           C  
ATOM     32  C7  MC_     1      17.310  21.648  18.415  1.00  0.00           C  
ATOM     33  C8  MC_     1      17.171  22.236  19.840  1.00  0.00           C  
ATOM     34  C9  MC_     1      16.094  23.377  19.868  1.00  0.00           C  
ATOM     35  H14 MC_     1      15.167  22.845  19.622  1.00  0.00           H  
ATOM     36  H15 MC_     1      16.261  24.196  19.158  1.00  0.00           H  
ATOM     37  H16 MC_     1      15.918  23.735  20.889  1.00  0.00           H  
ATOM     38  C10 MC_     1      18.489  22.831  20.332  1.00  0.00           C  
ATOM     39  H17 MC_     1      18.743  23.714  19.734  1.00  0.00           H  
ATOM     40  H18 MC_     1      19.308  22.106  20.421  1.00  0.00           H  
ATOM     41  H19 MC_     1      18.310  23.184  21.354  1.00  0.00           H  
ATOM     42  H13 MC_     1      16.676  21.493  20.478  1.00  0.00           H  
ATOM     43  H11 MC_     1      17.786  22.392  17.765  1.00  0.00           H  
ATOM     44  H12 MC_     1      16.315  21.559  17.963  1.00  0.00           H  
ATOM     45  H4  MC_     1      19.173  20.656  18.623  1.00  0.00           H  
ATOM     46  C5  MC_     1      17.657  19.164  19.230  1.00  0.00           C  
ATOM     47  O2  MC_     1      18.430  18.347  19.821  1.00  0.00           O  
ATOM     48  N2  MC_     1      16.290  19.025  19.283  1.00  0.00           N  
ATOM     49  H10 MC_     1      15.806  19.747  18.763  1.00  0.00           H  
ATOM     50  C4  MC_     1      15.700  17.703  19.519  1.00  0.00           C  
ATOM     51  H8  MC_     1      14.793  18.018  20.051  1.00  0.00           H  
ATOM     52  H9  MC_     1      16.330  16.965  20.031  1.00  0.00           H  
ATOM     53  C3  MC_     1      15.372  17.077  18.148  1.00  0.00           C  
ATOM     54  H6  MC_     1      14.465  17.558  17.779  1.00  0.00           H  
ATOM     55  H7  MC_     1      15.129  16.029  18.324  1.00  0.00           H  
ATOM     56  N1  MC_     1      16.287  17.184  16.937  1.00  0.00           N  
ATOM     57  H1  MC_     1      15.655  16.874  16.185  1.00  0.00           H  
ATOM     58  H2  MC_     1      16.575  18.156  16.753  1.00  0.00           H  
TER      59      MC_     1 
END   
