# Supplementary material for: Addressing Challenges of Macrocyclic Conformational Sampling in Polar and Apolar Solvents: Lessons for Chameleonicity
Source: J Chem Inf Model. 2023 Nov 9;63(22):7107–23. doi: 10.1021/acs.jcim.3c01123 (PMC10685455; doi:10.1021/acs.jcim.3c01123)
Supplement: Supplementary file 2 — ci3c01123_si_002.zip [file ci3c01123_si_002.zip › structures/clusterRepresentitives_macrocycle_1/hoh_char/hoh_char.c0.pdb]

CRYST1   34.439   36.569   36.057  90.00  90.00  90.00               1
ATOM      1  C16 MC_     1      16.713  22.030  14.807  1.00  0.00           C  
ATOM      2  C17 MC_     1      16.405  22.223  16.144  1.00  0.00           C  
ATOM      3  H27 MC_     1      16.702  23.127  16.667  1.00  0.00           H  
ATOM      4  H26 MC_     1      17.476  22.687  14.400  1.00  0.00           H  
ATOM      5  C15 MC_     1      16.060  20.937  14.072  1.00  0.00           C  
ATOM      6  H25 MC_     1      16.022  21.033  12.991  1.00  0.00           H  
ATOM      7  C14 MC_     1      15.241  20.101  14.743  1.00  0.00           C  
ATOM      8  H24 MC_     1      15.073  19.165  14.219  1.00  0.00           H  
ATOM      9  C13 MC_     1      15.219  20.222  16.142  1.00  0.00           C  
ATOM     10  H23 MC_     1      14.929  19.318  16.669  1.00  0.00           H  
ATOM     11  C12 MC_     1      15.725  21.300  16.876  1.00  0.00           C  
ATOM     12  C11 MC_     1      15.557  21.356  18.401  1.00  0.00           C  
ATOM     13  H21 MC_     1      14.585  20.966  18.727  1.00  0.00           H  
ATOM     14  H22 MC_     1      15.663  22.404  18.708  1.00  0.00           H  
ATOM     15  C2  MC_     1      16.739  20.528  19.078  1.00  0.00           C  
ATOM     16  H3  MC_     1      16.605  19.491  18.768  1.00  0.00           H  
ATOM     17  C1  MC_     1      18.111  20.942  18.674  1.00  0.00           C  
ATOM     18  O1  MC_     1      18.637  21.879  19.193  1.00  0.00           O  
ATOM     19  N4  MC_     1      18.898  19.855  18.343  1.00  0.00           N  
ATOM     20  H28 MC_     1      19.735  20.010  18.892  1.00  0.00           H  
ATOM     21  C18 MC_     1      19.064  19.506  16.962  1.00  0.00           C  
ATOM     22  C20 MC_     1      20.519  19.400  16.667  1.00  0.00           C  
ATOM     23  H29 MC_     1      21.103  18.578  17.100  1.00  0.00           H  
ATOM     24  H30 MC_     1      21.032  20.350  16.861  1.00  0.00           H  
ATOM     25  H31 MC_     1      20.620  19.262  15.584  1.00  0.00           H  
ATOM     26  H5  MC_     1      18.777  20.431  16.448  1.00  0.00           H  
ATOM     27  C19 MC_     1      18.192  18.275  16.563  1.00  0.00           C  
ATOM     28  O3  MC_     1      17.619  18.181  15.470  1.00  0.00           O  
ATOM     29  N3  MC_     1      18.385  17.206  17.432  1.00  0.00           N  
ATOM     30  H20 MC_     1      19.241  17.155  17.971  1.00  0.00           H  
ATOM     31  C6  MC_     1      17.320  16.374  17.887  1.00  0.00           C  
ATOM     32  C7  MC_     1      17.917  15.042  18.427  1.00  0.00           C  
ATOM     33  C8  MC_     1      17.416  13.672  17.855  1.00  0.00           C  
ATOM     34  C9  MC_     1      15.941  13.545  18.107  1.00  0.00           C  
ATOM     35  H14 MC_     1      15.784  14.032  19.077  1.00  0.00           H  
ATOM     36  H15 MC_     1      15.714  12.484  18.269  1.00  0.00           H  
ATOM     37  H16 MC_     1      15.312  13.889  17.277  1.00  0.00           H  
ATOM     38  C10 MC_     1      18.278  12.518  18.377  1.00  0.00           C  
ATOM     39  H17 MC_     1      18.159  11.577  17.827  1.00  0.00           H  
ATOM     40  H18 MC_     1      18.081  12.377  19.447  1.00  0.00           H  
ATOM     41  H19 MC_     1      19.327  12.779  18.188  1.00  0.00           H  
ATOM     42  H13 MC_     1      17.582  13.780  16.776  1.00  0.00           H  
ATOM     43  H11 MC_     1      18.994  14.943  18.249  1.00  0.00           H  
ATOM     44  H12 MC_     1      17.645  14.980  19.488  1.00  0.00           H  
ATOM     45  H4  MC_     1      16.676  16.085  17.048  1.00  0.00           H  
ATOM     46  C5  MC_     1      16.408  17.058  18.968  1.00  0.00           C  
ATOM     47  O2  MC_     1      15.187  17.034  18.828  1.00  0.00           O  
ATOM     48  N2  MC_     1      17.070  17.554  20.060  1.00  0.00           N  
ATOM     49  H10 MC_     1      18.079  17.641  20.074  1.00  0.00           H  
ATOM     50  C4  MC_     1      16.352  18.024  21.275  1.00  0.00           C  
ATOM     51  H8  MC_     1      17.182  17.981  21.990  1.00  0.00           H  
ATOM     52  H9  MC_     1      15.595  17.295  21.592  1.00  0.00           H  
ATOM     53  C3  MC_     1      15.967  19.572  21.261  1.00  0.00           C  
ATOM     54  H6  MC_     1      16.062  19.832  22.317  1.00  0.00           H  
ATOM     55  H7  MC_     1      14.921  19.737  20.999  1.00  0.00           H  
ATOM     56  N1  MC_     1      16.770  20.642  20.591  1.00  0.00           N  
ATOM     57  H1  MC_     1      16.599  21.611  20.897  1.00  0.00           H  
ATOM     58  H2  MC_     1      17.735  20.524  20.931  1.00  0.00           H  
TER      59      MC_     1 
END   
