# Supplementary material for: Addressing Challenges of Macrocyclic Conformational Sampling in Polar and Apolar Solvents: Lessons for Chameleonicity
Source: J Chem Inf Model. 2023 Nov 9;63(22):7107–23. doi: 10.1021/acs.jcim.3c01123 (PMC10685455; doi:10.1021/acs.jcim.3c01123)
Supplement: Supplementary file 2 — ci3c01123_si_002.zip [file ci3c01123_si_002.zip › structures/clusterRepresentitives_macrocycle_1/dmso/dmso.c1.pdb]

CRYST1   41.427   41.459   41.403  90.00  90.00  90.00               1
ATOM      1  C16 MC_     1      24.613  26.307  20.457  1.00  0.00           C  
ATOM      2  C17 MC_     1      23.558  25.817  21.237  1.00  0.00           C  
ATOM      3  H26 MC_     1      23.700  26.046  22.289  1.00  0.00           H  
ATOM      4  H25 MC_     1      25.554  25.765  20.478  1.00  0.00           H  
ATOM      5  C15 MC_     1      24.203  26.814  19.154  1.00  0.00           C  
ATOM      6  H24 MC_     1      24.751  27.645  18.720  1.00  0.00           H  
ATOM      7  C14 MC_     1      23.109  26.255  18.566  1.00  0.00           C  
ATOM      8  H23 MC_     1      22.931  26.404  17.506  1.00  0.00           H  
ATOM      9  C13 MC_     1      22.055  25.902  19.407  1.00  0.00           C  
ATOM     10  H22 MC_     1      21.008  25.826  19.128  1.00  0.00           H  
ATOM     11  C12 MC_     1      22.320  25.521  20.710  1.00  0.00           C  
ATOM     12  C11 MC_     1      21.477  24.394  21.418  1.00  0.00           C  
ATOM     13  H20 MC_     1      20.403  24.606  21.478  1.00  0.00           H  
ATOM     14  H21 MC_     1      21.817  24.316  22.458  1.00  0.00           H  
ATOM     15  C2  MC_     1      21.712  22.975  20.712  1.00  0.00           C  
ATOM     16  H2  MC_     1      22.338  23.230  19.849  1.00  0.00           H  
ATOM     17  C1  MC_     1      22.466  22.026  21.640  1.00  0.00           C  
ATOM     18  O1  MC_     1      23.503  21.523  21.333  1.00  0.00           O  
ATOM     19  N4  MC_     1      21.649  21.345  22.522  1.00  0.00           N  
ATOM     20  H27 MC_     1      21.113  21.890  23.186  1.00  0.00           H  
ATOM     21  C18 MC_     1      21.986  20.004  22.967  1.00  0.00           C  
ATOM     22  C20 MC_     1      21.467  19.817  24.419  1.00  0.00           C  
ATOM     23  H28 MC_     1      22.210  20.101  25.175  1.00  0.00           H  
ATOM     24  H29 MC_     1      21.288  18.739  24.513  1.00  0.00           H  
ATOM     25  H30 MC_     1      20.524  20.358  24.567  1.00  0.00           H  
ATOM     26  H4  MC_     1      23.049  19.732  22.977  1.00  0.00           H  
ATOM     27  C19 MC_     1      21.448  18.846  22.012  1.00  0.00           C  
ATOM     28  O3  MC_     1      22.092  17.948  21.507  1.00  0.00           O  
ATOM     29  N3  MC_     1      20.157  18.982  21.531  1.00  0.00           N  
ATOM     30  H19 MC_     1      19.824  19.937  21.480  1.00  0.00           H  
ATOM     31  C6  MC_     1      19.677  18.150  20.371  1.00  0.00           C  
ATOM     32  C7  MC_     1      18.498  17.218  20.984  1.00  0.00           C  
ATOM     33  C8  MC_     1      18.796  15.757  20.938  1.00  0.00           C  
ATOM     34  C9  MC_     1      18.729  15.169  19.462  1.00  0.00           C  
ATOM     35  H13 MC_     1      19.143  14.154  19.474  1.00  0.00           H  
ATOM     36  H14 MC_     1      19.390  15.708  18.773  1.00  0.00           H  
ATOM     37  H15 MC_     1      17.700  15.182  19.083  1.00  0.00           H  
ATOM     38  C10 MC_     1      17.920  14.889  21.776  1.00  0.00           C  
ATOM     39  H16 MC_     1      17.890  13.822  21.524  1.00  0.00           H  
ATOM     40  H17 MC_     1      16.863  15.177  21.721  1.00  0.00           H  
ATOM     41  H18 MC_     1      18.228  15.057  22.815  1.00  0.00           H  
ATOM     42  H12 MC_     1      19.837  15.619  21.255  1.00  0.00           H  
ATOM     43  H10 MC_     1      18.047  17.511  21.941  1.00  0.00           H  
ATOM     44  H11 MC_     1      17.676  17.396  20.280  1.00  0.00           H  
ATOM     45  H3  MC_     1      20.403  17.428  19.976  1.00  0.00           H  
ATOM     46  C5  MC_     1      19.281  18.979  19.120  1.00  0.00           C  
ATOM     47  O2  MC_     1      18.970  18.387  18.112  1.00  0.00           O  
ATOM     48  N2  MC_     1      18.735  20.264  19.266  1.00  0.00           N  
ATOM     49  H9  MC_     1      17.814  20.232  19.686  1.00  0.00           H  
ATOM     50  C4  MC_     1      19.041  21.402  18.362  1.00  0.00           C  
ATOM     51  H7  MC_     1      18.198  22.101  18.421  1.00  0.00           H  
ATOM     52  H8  MC_     1      19.088  20.963  17.358  1.00  0.00           H  
ATOM     53  C3  MC_     1      20.430  22.053  18.712  1.00  0.00           C  
ATOM     54  H5  MC_     1      20.489  22.989  18.143  1.00  0.00           H  
ATOM     55  H6  MC_     1      21.238  21.341  18.502  1.00  0.00           H  
ATOM     56  N1  MC_     1      20.472  22.409  20.202  1.00  0.00           N  
ATOM     57  H1  MC_     1      19.802  23.166  20.333  1.00  0.00           H  
TER      58      MC_     1 
END   
