# Supplementary material for: Addressing Challenges of Macrocyclic Conformational Sampling in Polar and Apolar Solvents: Lessons for Chameleonicity
Source: J Chem Inf Model. 2023 Nov 9;63(22):7107–23. doi: 10.1021/acs.jcim.3c01123 (PMC10685455; doi:10.1021/acs.jcim.3c01123)
Supplement: Supplementary file 2 — ci3c01123_si_002.zip [file ci3c01123_si_002.zip › structures/clusterRepresentitives_macrocycle_1/dmso/dmso.c0.pdb]

CRYST1   41.496   41.528   41.472  90.00  90.00  90.00               1
ATOM      1  C16 MC_     1      25.659  18.125  19.134  1.00  0.00           C  
ATOM      2  C17 MC_     1      25.298  19.417  19.478  1.00  0.00           C  
ATOM      3  H26 MC_     1      25.750  19.842  20.369  1.00  0.00           H  
ATOM      4  H25 MC_     1      25.868  17.393  19.909  1.00  0.00           H  
ATOM      5  C15 MC_     1      25.748  17.851  17.747  1.00  0.00           C  
ATOM      6  H24 MC_     1      26.351  17.085  17.267  1.00  0.00           H  
ATOM      7  C14 MC_     1      24.837  18.505  16.877  1.00  0.00           C  
ATOM      8  H23 MC_     1      24.313  17.866  16.173  1.00  0.00           H  
ATOM      9  C13 MC_     1      24.113  19.601  17.367  1.00  0.00           C  
ATOM     10  H22 MC_     1      23.638  20.280  16.665  1.00  0.00           H  
ATOM     11  C12 MC_     1      24.434  20.148  18.675  1.00  0.00           C  
ATOM     12  C11 MC_     1      23.930  21.426  19.080  1.00  0.00           C  
ATOM     13  H20 MC_     1      23.808  22.089  18.215  1.00  0.00           H  
ATOM     14  H21 MC_     1      24.637  21.915  19.762  1.00  0.00           H  
ATOM     15  C2  MC_     1      22.460  21.253  19.742  1.00  0.00           C  
ATOM     16  H2  MC_     1      22.151  20.207  19.624  1.00  0.00           H  
ATOM     17  C1  MC_     1      22.464  21.683  21.256  1.00  0.00           C  
ATOM     18  O1  MC_     1      23.008  21.049  22.072  1.00  0.00           O  
ATOM     19  N4  MC_     1      22.080  22.947  21.561  1.00  0.00           N  
ATOM     20  H27 MC_     1      22.755  23.665  21.325  1.00  0.00           H  
ATOM     21  C18 MC_     1      21.709  23.273  22.941  1.00  0.00           C  
ATOM     22  C20 MC_     1      21.269  24.755  23.056  1.00  0.00           C  
ATOM     23  H28 MC_     1      20.798  25.133  22.140  1.00  0.00           H  
ATOM     24  H29 MC_     1      22.158  25.364  23.258  1.00  0.00           H  
ATOM     25  H30 MC_     1      20.532  24.852  23.863  1.00  0.00           H  
ATOM     26  H4  MC_     1      22.518  23.064  23.650  1.00  0.00           H  
ATOM     27  C19 MC_     1      20.587  22.270  23.507  1.00  0.00           C  
ATOM     28  O3  MC_     1      20.515  21.832  24.616  1.00  0.00           O  
ATOM     29  N3  MC_     1      19.497  22.102  22.682  1.00  0.00           N  
ATOM     30  H19 MC_     1      19.396  22.864  22.022  1.00  0.00           H  
ATOM     31  C6  MC_     1      18.876  20.700  22.376  1.00  0.00           C  
ATOM     32  C7  MC_     1      17.276  20.822  22.307  1.00  0.00           C  
ATOM     33  C8  MC_     1      16.653  19.426  22.519  1.00  0.00           C  
ATOM     34  C9  MC_     1      15.487  19.198  21.532  1.00  0.00           C  
ATOM     35  H13 MC_     1      14.791  20.016  21.755  1.00  0.00           H  
ATOM     36  H14 MC_     1      15.062  18.191  21.629  1.00  0.00           H  
ATOM     37  H15 MC_     1      15.769  19.297  20.477  1.00  0.00           H  
ATOM     38  C10 MC_     1      16.154  19.205  23.992  1.00  0.00           C  
ATOM     39  H16 MC_     1      16.845  19.746  24.650  1.00  0.00           H  
ATOM     40  H17 MC_     1      16.199  18.181  24.383  1.00  0.00           H  
ATOM     41  H18 MC_     1      15.171  19.646  24.196  1.00  0.00           H  
ATOM     42  H12 MC_     1      17.488  18.719  22.440  1.00  0.00           H  
ATOM     43  H10 MC_     1      16.831  21.445  23.091  1.00  0.00           H  
ATOM     44  H11 MC_     1      16.947  21.184  21.325  1.00  0.00           H  
ATOM     45  H3  MC_     1      19.104  19.990  23.180  1.00  0.00           H  
ATOM     46  C5  MC_     1      19.515  20.000  21.090  1.00  0.00           C  
ATOM     47  O2  MC_     1      20.196  19.060  21.155  1.00  0.00           O  
ATOM     48  N2  MC_     1      19.178  20.579  19.853  1.00  0.00           N  
ATOM     49  H9  MC_     1      19.075  21.574  20.008  1.00  0.00           H  
ATOM     50  C4  MC_     1      19.778  20.261  18.540  1.00  0.00           C  
ATOM     51  H7  MC_     1      18.981  20.171  17.792  1.00  0.00           H  
ATOM     52  H8  MC_     1      20.264  19.278  18.591  1.00  0.00           H  
ATOM     53  C3  MC_     1      20.719  21.364  17.918  1.00  0.00           C  
ATOM     54  H5  MC_     1      20.201  22.119  17.315  1.00  0.00           H  
ATOM     55  H6  MC_     1      21.461  20.896  17.259  1.00  0.00           H  
ATOM     56  N1  MC_     1      21.495  22.076  18.960  1.00  0.00           N  
ATOM     57  H1  MC_     1      20.833  22.548  19.574  1.00  0.00           H  
TER      58      MC_     1 
END   
