# Supplementary material for: Addressing Challenges of Macrocyclic Conformational Sampling in Polar and Apolar Solvents: Lessons for Chameleonicity
Source: J Chem Inf Model. 2023 Nov 9;63(22):7107–23. doi: 10.1021/acs.jcim.3c01123 (PMC10685455; doi:10.1021/acs.jcim.3c01123)
Supplement: Supplementary file 2 — ci3c01123_si_002.zip [file ci3c01123_si_002.zip › structures/clusterRepresentitives_macrocycle_1/hoh_neut/hoh_neut.c0.pdb]

CRYST1   35.485   35.896   36.112  90.00  90.00  90.00               1
ATOM      1  C16 MC_     1      21.119  15.281  14.366  1.00  0.00           C  
ATOM      2  C17 MC_     1      19.758  15.415  14.787  1.00  0.00           C  
ATOM      3  H26 MC_     1      19.127  16.074  14.198  1.00  0.00           H  
ATOM      4  H25 MC_     1      21.582  16.163  13.935  1.00  0.00           H  
ATOM      5  C15 MC_     1      21.772  14.113  14.724  1.00  0.00           C  
ATOM      6  H24 MC_     1      22.774  13.915  14.356  1.00  0.00           H  
ATOM      7  C14 MC_     1      21.159  13.232  15.632  1.00  0.00           C  
ATOM      8  H23 MC_     1      21.778  12.449  16.058  1.00  0.00           H  
ATOM      9  C13 MC_     1      19.838  13.339  16.027  1.00  0.00           C  
ATOM     10  H22 MC_     1      19.373  12.385  16.254  1.00  0.00           H  
ATOM     11  C12 MC_     1      19.163  14.488  15.715  1.00  0.00           C  
ATOM     12  C11 MC_     1      17.819  14.710  16.331  1.00  0.00           C  
ATOM     13  H20 MC_     1      17.314  13.740  16.414  1.00  0.00           H  
ATOM     14  H21 MC_     1      17.273  15.424  15.702  1.00  0.00           H  
ATOM     15  C2  MC_     1      17.973  15.271  17.760  1.00  0.00           C  
ATOM     16  H2  MC_     1      18.519  14.460  18.258  1.00  0.00           H  
ATOM     17  C1  MC_     1      18.955  16.423  17.699  1.00  0.00           C  
ATOM     18  O1  MC_     1      19.770  16.504  18.623  1.00  0.00           O  
ATOM     19  N4  MC_     1      18.534  17.532  17.051  1.00  0.00           N  
ATOM     20  H27 MC_     1      17.604  17.556  16.649  1.00  0.00           H  
ATOM     21  C18 MC_     1      19.453  18.685  16.986  1.00  0.00           C  
ATOM     22  C20 MC_     1      19.550  19.075  15.476  1.00  0.00           C  
ATOM     23  H28 MC_     1      19.788  18.220  14.831  1.00  0.00           H  
ATOM     24  H29 MC_     1      20.244  19.905  15.291  1.00  0.00           H  
ATOM     25  H30 MC_     1      18.614  19.502  15.097  1.00  0.00           H  
ATOM     26  H4  MC_     1      20.463  18.317  17.203  1.00  0.00           H  
ATOM     27  C19 MC_     1      19.045  19.916  17.895  1.00  0.00           C  
ATOM     28  O3  MC_     1      19.756  20.908  18.064  1.00  0.00           O  
ATOM     29  N3  MC_     1      17.707  20.052  18.135  1.00  0.00           N  
ATOM     30  H19 MC_     1      17.062  19.986  17.358  1.00  0.00           H  
ATOM     31  C6  MC_     1      17.128  20.362  19.458  1.00  0.00           C  
ATOM     32  C7  MC_     1      15.764  21.042  19.258  1.00  0.00           C  
ATOM     33  C8  MC_     1      15.423  21.981  20.451  1.00  0.00           C  
ATOM     34  C9  MC_     1      14.228  21.399  21.261  1.00  0.00           C  
ATOM     35  H13 MC_     1      14.293  21.962  22.201  1.00  0.00           H  
ATOM     36  H14 MC_     1      14.321  20.344  21.547  1.00  0.00           H  
ATOM     37  H15 MC_     1      13.238  21.513  20.803  1.00  0.00           H  
ATOM     38  C10 MC_     1      15.332  23.525  20.122  1.00  0.00           C  
ATOM     39  H16 MC_     1      14.973  23.624  19.090  1.00  0.00           H  
ATOM     40  H17 MC_     1      16.324  23.977  20.237  1.00  0.00           H  
ATOM     41  H18 MC_     1      14.793  24.053  20.918  1.00  0.00           H  
ATOM     42  H12 MC_     1      16.197  21.909  21.224  1.00  0.00           H  
ATOM     43  H10 MC_     1      15.644  21.555  18.296  1.00  0.00           H  
ATOM     44  H11 MC_     1      15.055  20.207  19.328  1.00  0.00           H  
ATOM     45  H3  MC_     1      17.803  21.095  19.916  1.00  0.00           H  
ATOM     46  C5  MC_     1      17.081  19.185  20.449  1.00  0.00           C  
ATOM     47  O2  MC_     1      16.807  19.173  21.624  1.00  0.00           O  
ATOM     48  N2  MC_     1      17.072  17.968  19.875  1.00  0.00           N  
ATOM     49  H9  MC_     1      17.209  18.080  18.877  1.00  0.00           H  
ATOM     50  C4  MC_     1      16.084  16.913  20.230  1.00  0.00           C  
ATOM     51  H7  MC_     1      15.138  17.114  19.714  1.00  0.00           H  
ATOM     52  H8  MC_     1      15.873  16.882  21.306  1.00  0.00           H  
ATOM     53  C3  MC_     1      16.558  15.572  19.760  1.00  0.00           C  
ATOM     54  H5  MC_     1      15.847  14.756  19.939  1.00  0.00           H  
ATOM     55  H6  MC_     1      17.497  15.304  20.259  1.00  0.00           H  
ATOM     56  N1  MC_     1      16.657  15.615  18.296  1.00  0.00           N  
ATOM     57  H1  MC_     1      16.094  14.870  17.888  1.00  0.00           H  
TER      58      MC_     1 
END   
