# Supplementary material for: Addressing Challenges of Macrocyclic Conformational Sampling in Polar and Apolar Solvents: Lessons for Chameleonicity
Source: J Chem Inf Model. 2023 Nov 9;63(22):7107–23. doi: 10.1021/acs.jcim.3c01123 (PMC10685455; doi:10.1021/acs.jcim.3c01123)
Supplement: Supplementary file 2 — ci3c01123_si_002.zip [file ci3c01123_si_002.zip › structures/clusterRepresentitives_macrocycle_1/hoh_neut/hoh_neut.c1.pdb]

CRYST1   35.487   35.898   36.115  90.00  90.00  90.00               1
ATOM      1  C16 MC_     1      15.321  12.691  16.766  1.00  0.00           C  
ATOM      2  C17 MC_     1      16.286  13.440  17.397  1.00  0.00           C  
ATOM      3  H26 MC_     1      17.063  13.852  16.760  1.00  0.00           H  
ATOM      4  H25 MC_     1      15.434  12.575  15.692  1.00  0.00           H  
ATOM      5  C15 MC_     1      14.034  12.729  17.364  1.00  0.00           C  
ATOM      6  H24 MC_     1      13.187  12.639  16.691  1.00  0.00           H  
ATOM      7  C14 MC_     1      13.922  12.916  18.744  1.00  0.00           C  
ATOM      8  H23 MC_     1      13.038  12.535  19.247  1.00  0.00           H  
ATOM      9  C13 MC_     1      14.968  13.487  19.439  1.00  0.00           C  
ATOM     10  H22 MC_     1      14.755  13.656  20.490  1.00  0.00           H  
ATOM     11  C12 MC_     1      16.131  13.818  18.762  1.00  0.00           C  
ATOM     12  C11 MC_     1      17.307  14.453  19.502  1.00  0.00           C  
ATOM     13  H20 MC_     1      18.203  14.562  18.880  1.00  0.00           H  
ATOM     14  H21 MC_     1      17.597  13.725  20.270  1.00  0.00           H  
ATOM     15  C2  MC_     1      16.911  15.851  19.939  1.00  0.00           C  
ATOM     16  H2  MC_     1      15.928  15.765  20.419  1.00  0.00           H  
ATOM     17  C1  MC_     1      17.828  16.561  20.979  1.00  0.00           C  
ATOM     18  O1  MC_     1      17.351  16.826  22.115  1.00  0.00           O  
ATOM     19  N4  MC_     1      19.016  17.051  20.413  1.00  0.00           N  
ATOM     20  H27 MC_     1      19.750  16.425  20.106  1.00  0.00           H  
ATOM     21  C18 MC_     1      19.450  18.440  20.756  1.00  0.00           C  
ATOM     22  C20 MC_     1      20.981  18.367  20.798  1.00  0.00           C  
ATOM     23  H28 MC_     1      21.546  17.797  20.051  1.00  0.00           H  
ATOM     24  H29 MC_     1      21.154  17.936  21.791  1.00  0.00           H  
ATOM     25  H30 MC_     1      21.305  19.414  20.753  1.00  0.00           H  
ATOM     26  H4  MC_     1      19.037  18.673  21.745  1.00  0.00           H  
ATOM     27  C19 MC_     1      18.819  19.535  19.796  1.00  0.00           C  
ATOM     28  O3  MC_     1      18.326  20.605  20.193  1.00  0.00           O  
ATOM     29  N3  MC_     1      19.275  19.588  18.488  1.00  0.00           N  
ATOM     30  H19 MC_     1      20.219  19.227  18.422  1.00  0.00           H  
ATOM     31  C6  MC_     1      18.678  20.577  17.552  1.00  0.00           C  
ATOM     32  C7  MC_     1      19.425  20.616  16.168  1.00  0.00           C  
ATOM     33  C8  MC_     1      19.033  21.833  15.217  1.00  0.00           C  
ATOM     34  C9  MC_     1      20.036  21.684  14.029  1.00  0.00           C  
ATOM     35  H13 MC_     1      21.073  22.007  14.185  1.00  0.00           H  
ATOM     36  H14 MC_     1      19.691  22.322  13.206  1.00  0.00           H  
ATOM     37  H15 MC_     1      20.080  20.653  13.659  1.00  0.00           H  
ATOM     38  C10 MC_     1      19.433  23.188  15.848  1.00  0.00           C  
ATOM     39  H16 MC_     1      20.101  23.033  16.704  1.00  0.00           H  
ATOM     40  H17 MC_     1      18.561  23.715  16.255  1.00  0.00           H  
ATOM     41  H18 MC_     1      19.910  23.931  15.197  1.00  0.00           H  
ATOM     42  H12 MC_     1      18.006  21.786  14.833  1.00  0.00           H  
ATOM     43  H10 MC_     1      20.483  20.565  16.451  1.00  0.00           H  
ATOM     44  H11 MC_     1      19.359  19.705  15.561  1.00  0.00           H  
ATOM     45  H3  MC_     1      18.771  21.554  18.042  1.00  0.00           H  
ATOM     46  C5  MC_     1      17.114  20.366  17.293  1.00  0.00           C  
ATOM     47  O2  MC_     1      16.466  21.339  16.840  1.00  0.00           O  
ATOM     48  N2  MC_     1      16.842  19.069  16.967  1.00  0.00           N  
ATOM     49  H9  MC_     1      17.667  18.482  16.996  1.00  0.00           H  
ATOM     50  C4  MC_     1      15.603  18.345  17.353  1.00  0.00           C  
ATOM     51  H7  MC_     1      15.327  17.526  16.678  1.00  0.00           H  
ATOM     52  H8  MC_     1      14.772  19.060  17.398  1.00  0.00           H  
ATOM     53  C3  MC_     1      15.714  17.633  18.650  1.00  0.00           C  
ATOM     54  H5  MC_     1      14.826  17.003  18.783  1.00  0.00           H  
ATOM     55  H6  MC_     1      15.648  18.316  19.507  1.00  0.00           H  
ATOM     56  N1  MC_     1      16.868  16.620  18.703  1.00  0.00           N  
ATOM     57  H1  MC_     1      17.760  17.029  18.430  1.00  0.00           H  
TER      58      MC_     1 
END   
