# Supplementary material for: Addressing Challenges of Macrocyclic Conformational Sampling in Polar and Apolar Solvents: Lessons for Chameleonicity
Source: J Chem Inf Model. 2023 Nov 9;63(22):7107–23. doi: 10.1021/acs.jcim.3c01123 (PMC10685455; doi:10.1021/acs.jcim.3c01123)
Supplement: Supplementary file 2 — ci3c01123_si_002.zip [file ci3c01123_si_002.zip › structures/clusterRepresentitives_macrocycle_1/cl3/cl3.c1.pdb]

CRYST1   33.603   34.282   34.162  90.00  90.00  90.00               1
ATOM      1  C16 MC_     1      21.957  20.221  14.017  1.00  0.00           C  
ATOM      2  C17 MC_     1      21.073  20.334  15.020  1.00  0.00           C  
ATOM      3  H26 MC_     1      21.481  20.865  15.876  1.00  0.00           H  
ATOM      4  H25 MC_     1      22.844  20.845  13.969  1.00  0.00           H  
ATOM      5  C15 MC_     1      21.433  19.558  12.825  1.00  0.00           C  
ATOM      6  H24 MC_     1      22.174  19.476  12.034  1.00  0.00           H  
ATOM      7  C14 MC_     1      20.316  18.740  12.899  1.00  0.00           C  
ATOM      8  H23 MC_     1      20.112  18.107  12.041  1.00  0.00           H  
ATOM      9  C13 MC_     1      19.639  18.560  14.183  1.00  0.00           C  
ATOM     10  H22 MC_     1      18.782  17.906  14.319  1.00  0.00           H  
ATOM     11  C12 MC_     1      19.998  19.433  15.193  1.00  0.00           C  
ATOM     12  C11 MC_     1      18.997  19.791  16.196  1.00  0.00           C  
ATOM     13  H20 MC_     1      18.293  20.387  15.603  1.00  0.00           H  
ATOM     14  H21 MC_     1      19.425  20.411  16.994  1.00  0.00           H  
ATOM     15  C2  MC_     1      18.245  18.581  16.871  1.00  0.00           C  
ATOM     16  H2  MC_     1      17.838  18.966  17.814  1.00  0.00           H  
ATOM     17  C1  MC_     1      16.993  18.076  16.087  1.00  0.00           C  
ATOM     18  O1  MC_     1      16.914  17.140  15.324  1.00  0.00           O  
ATOM     19  N4  MC_     1      15.801  18.757  16.253  1.00  0.00           N  
ATOM     20  H27 MC_     1      15.389  18.991  15.358  1.00  0.00           H  
ATOM     21  C18 MC_     1      15.034  18.871  17.475  1.00  0.00           C  
ATOM     22  C20 MC_     1      13.488  18.802  17.168  1.00  0.00           C  
ATOM     23  H28 MC_     1      13.079  19.665  16.626  1.00  0.00           H  
ATOM     24  H29 MC_     1      12.969  18.622  18.117  1.00  0.00           H  
ATOM     25  H30 MC_     1      13.312  17.955  16.493  1.00  0.00           H  
ATOM     26  H4  MC_     1      15.286  19.787  18.024  1.00  0.00           H  
ATOM     27  C19 MC_     1      15.296  17.708  18.541  1.00  0.00           C  
ATOM     28  O3  MC_     1      15.819  17.890  19.565  1.00  0.00           O  
ATOM     29  N3  MC_     1      15.398  16.517  18.024  1.00  0.00           N  
ATOM     30  H19 MC_     1      15.634  16.434  17.042  1.00  0.00           H  
ATOM     31  C6  MC_     1      15.401  15.314  18.855  1.00  0.00           C  
ATOM     32  C7  MC_     1      14.612  14.194  18.181  1.00  0.00           C  
ATOM     33  C8  MC_     1      13.172  14.116  18.414  1.00  0.00           C  
ATOM     34  C9  MC_     1      12.613  12.834  17.723  1.00  0.00           C  
ATOM     35  H13 MC_     1      12.967  11.907  18.189  1.00  0.00           H  
ATOM     36  H14 MC_     1      12.830  12.830  16.648  1.00  0.00           H  
ATOM     37  H15 MC_     1      11.529  12.800  17.890  1.00  0.00           H  
ATOM     38  C10 MC_     1      12.273  15.336  18.073  1.00  0.00           C  
ATOM     39  H16 MC_     1      12.573  16.293  18.519  1.00  0.00           H  
ATOM     40  H17 MC_     1      11.178  15.281  18.083  1.00  0.00           H  
ATOM     41  H18 MC_     1      12.535  15.432  17.012  1.00  0.00           H  
ATOM     42  H12 MC_     1      13.038  13.955  19.491  1.00  0.00           H  
ATOM     43  H10 MC_     1      14.771  14.251  17.097  1.00  0.00           H  
ATOM     44  H11 MC_     1      15.116  13.233  18.338  1.00  0.00           H  
ATOM     45  H3  MC_     1      14.864  15.598  19.769  1.00  0.00           H  
ATOM     46  C5  MC_     1      16.847  14.853  19.352  1.00  0.00           C  
ATOM     47  O2  MC_     1      17.242  13.664  19.397  1.00  0.00           O  
ATOM     48  N2  MC_     1      17.704  15.939  19.509  1.00  0.00           N  
ATOM     49  H9  MC_     1      17.173  16.797  19.424  1.00  0.00           H  
ATOM     50  C4  MC_     1      19.039  15.935  19.095  1.00  0.00           C  
ATOM     51  H7  MC_     1      19.093  15.279  18.217  1.00  0.00           H  
ATOM     52  H8  MC_     1      19.741  15.453  19.786  1.00  0.00           H  
ATOM     53  C3  MC_     1      19.533  17.391  18.660  1.00  0.00           C  
ATOM     54  H5  MC_     1      20.613  17.563  18.744  1.00  0.00           H  
ATOM     55  H6  MC_     1      18.954  18.144  19.209  1.00  0.00           H  
ATOM     56  N1  MC_     1      19.205  17.549  17.265  1.00  0.00           N  
ATOM     57  H1  MC_     1      20.054  17.693  16.720  1.00  0.00           H  
TER      58      MC_     1 
END   
