# Supplementary material for: Addressing Challenges of Macrocyclic Conformational Sampling in Polar and Apolar Solvents: Lessons for Chameleonicity
Source: J Chem Inf Model. 2023 Nov 9;63(22):7107–23. doi: 10.1021/acs.jcim.3c01123 (PMC10685455; doi:10.1021/acs.jcim.3c01123)
Supplement: Supplementary file 2 — ci3c01123_si_002.zip [file ci3c01123_si_002.zip › structures/clusterRepresentitives_macrocycle_1/cl3/cl3.c0.pdb]

CRYST1   33.638   34.318   34.198  90.00  90.00  90.00               1
ATOM      1  C16 MC_     1      16.674  11.632  15.182  1.00  0.00           C  
ATOM      2  C17 MC_     1      15.841  12.780  15.208  1.00  0.00           C  
ATOM      3  H26 MC_     1      15.440  13.263  14.322  1.00  0.00           H  
ATOM      4  H25 MC_     1      17.152  11.307  14.263  1.00  0.00           H  
ATOM      5  C15 MC_     1      17.011  11.050  16.413  1.00  0.00           C  
ATOM      6  H24 MC_     1      17.590  10.132  16.383  1.00  0.00           H  
ATOM      7  C14 MC_     1      16.749  11.767  17.555  1.00  0.00           C  
ATOM      8  H23 MC_     1      17.319  11.590  18.462  1.00  0.00           H  
ATOM      9  C13 MC_     1      15.965  12.945  17.509  1.00  0.00           C  
ATOM     10  H22 MC_     1      16.019  13.621  18.357  1.00  0.00           H  
ATOM     11  C12 MC_     1      15.577  13.551  16.293  1.00  0.00           C  
ATOM     12  C11 MC_     1      14.432  14.517  16.288  1.00  0.00           C  
ATOM     13  H20 MC_     1      13.479  14.120  16.661  1.00  0.00           H  
ATOM     14  H21 MC_     1      14.207  14.667  15.225  1.00  0.00           H  
ATOM     15  C2  MC_     1      14.933  15.873  16.765  1.00  0.00           C  
ATOM     16  H2  MC_     1      15.828  15.739  17.385  1.00  0.00           H  
ATOM     17  C1  MC_     1      15.421  16.882  15.708  1.00  0.00           C  
ATOM     18  O1  MC_     1      14.853  17.915  15.613  1.00  0.00           O  
ATOM     19  N4  MC_     1      16.321  16.462  14.805  1.00  0.00           N  
ATOM     20  H27 MC_     1      16.300  17.177  14.087  1.00  0.00           H  
ATOM     21  C18 MC_     1      17.696  16.101  15.167  1.00  0.00           C  
ATOM     22  C20 MC_     1      18.545  16.466  13.883  1.00  0.00           C  
ATOM     23  H28 MC_     1      19.461  15.894  14.076  1.00  0.00           H  
ATOM     24  H29 MC_     1      18.673  17.553  13.807  1.00  0.00           H  
ATOM     25  H30 MC_     1      18.031  16.061  13.003  1.00  0.00           H  
ATOM     26  H4  MC_     1      17.744  15.040  15.443  1.00  0.00           H  
ATOM     27  C19 MC_     1      18.319  16.933  16.387  1.00  0.00           C  
ATOM     28  O3  MC_     1      18.756  16.350  17.350  1.00  0.00           O  
ATOM     29  N3  MC_     1      17.802  18.244  16.518  1.00  0.00           N  
ATOM     30  H19 MC_     1      17.647  18.684  15.619  1.00  0.00           H  
ATOM     31  C6  MC_     1      17.946  19.084  17.762  1.00  0.00           C  
ATOM     32  C7  MC_     1      17.756  20.594  17.598  1.00  0.00           C  
ATOM     33  C8  MC_     1      18.903  21.572  18.056  1.00  0.00           C  
ATOM     34  C9  MC_     1      19.280  21.585  19.572  1.00  0.00           C  
ATOM     35  H13 MC_     1      20.346  21.410  19.764  1.00  0.00           H  
ATOM     36  H14 MC_     1      18.845  20.670  19.994  1.00  0.00           H  
ATOM     37  H15 MC_     1      18.943  22.494  20.084  1.00  0.00           H  
ATOM     38  C10 MC_     1      18.625  23.038  17.597  1.00  0.00           C  
ATOM     39  H16 MC_     1      17.768  23.474  18.124  1.00  0.00           H  
ATOM     40  H17 MC_     1      18.564  23.236  16.519  1.00  0.00           H  
ATOM     41  H18 MC_     1      19.456  23.681  17.912  1.00  0.00           H  
ATOM     42  H12 MC_     1      19.799  21.176  17.563  1.00  0.00           H  
ATOM     43  H10 MC_     1      17.364  20.806  16.595  1.00  0.00           H  
ATOM     44  H11 MC_     1      16.849  20.842  18.163  1.00  0.00           H  
ATOM     45  H3  MC_     1      18.985  18.892  18.058  1.00  0.00           H  
ATOM     46  C5  MC_     1      17.028  18.602  18.928  1.00  0.00           C  
ATOM     47  O2  MC_     1      17.413  18.194  19.986  1.00  0.00           O  
ATOM     48  N2  MC_     1      15.690  18.558  18.593  1.00  0.00           N  
ATOM     49  H9  MC_     1      15.514  18.664  17.601  1.00  0.00           H  
ATOM     50  C4  MC_     1      14.662  17.991  19.477  1.00  0.00           C  
ATOM     51  H7  MC_     1      13.695  18.501  19.385  1.00  0.00           H  
ATOM     52  H8  MC_     1      15.174  18.050  20.445  1.00  0.00           H  
ATOM     53  C3  MC_     1      14.269  16.555  19.061  1.00  0.00           C  
ATOM     54  H5  MC_     1      13.422  16.301  19.710  1.00  0.00           H  
ATOM     55  H6  MC_     1      15.106  15.888  19.302  1.00  0.00           H  
ATOM     56  N1  MC_     1      13.944  16.485  17.653  1.00  0.00           N  
ATOM     57  H1  MC_     1      13.565  17.396  17.395  1.00  0.00           H  
TER      58      MC_     1 
END   
